# Supplementary material for: Dibromido(6,6′-dimethyl-2,2′-bipyridine-κ2 N,N′)cadmium
Source: Acta Crystallogr Sect E Struct Rep Online. 2012 Aug 4;68(Pt 9):m1143. doi: 10.1107/S1600536812033648 (PMC3435573; doi:10.1107/S1600536812033648)
Supplement: Supplementary file 2 [file e-68-m1143-Isup2.hkl]

# 
# h,k,l, Fc-squared, Fo-squared, sigma(Fo-squared) and status flag 
# 
data_I
_shelx_title '   CDCL2+6,6-DIMEBIPY' 
_shelx_refln_list_code          4 
_shelx_F_calc_maximum      300.89 
_exptl_crystal_F_000       122.00 
_reflns_d_resolution_high  0.8107 
 
loop_ 
 _symmetry_equiv_pos_as_xyz 
 'x, y, z' 
 '-x, y+1/2, -z+1/2' 
 '-x, -y, -z' 
 'x, -y-1/2, z-1/2' 
 
_cell_length_a     7.7606 
_cell_length_b    10.3832 
_cell_length_c    18.1836 
_cell_angle_alpha  90.000 
_cell_angle_beta   97.460 
_cell_angle_gamma  90.000 
 
_shelx_F_squared_multiplier     1.000 
 
loop_ 
 _refln_index_h 
 _refln_index_k 
 _refln_index_l 
 _refln_F_squared_calc 
 _refln_F_squared_meas 
 _refln_F_squared_sigma 
 _refln_observed_status 
   1   0   0      262.64      280.89     47.41 o 
   2   0   0     2259.04     2429.32     67.90 o 
   3   0   0     4479.64     4456.38     84.34 o 
   4   0   0    18319.52    17902.51    473.86 o 
   5   0   0      167.86      249.07     77.24 o 
   6   0   0      249.09      291.75     73.34 o 
   7   0   0     3853.79     3734.70    115.82 o 
   8   0   0       65.88       83.96     97.41 o 
   9   0   0       28.06       10.85    109.25 o 
   1   1   0    29362.51    27536.99    750.53 o 
   2   1   0     5085.02     5516.83    109.24 o 
   3   1   0    25907.20    25063.38    671.71 o 
   4   1   0    19230.49    20071.53    486.19 o 
   5   1   0      537.48      515.17     42.22 o 
   6   1   0      159.32      159.93     48.65 o 
   7   1   0     1150.16     1120.73     67.81 o 
   8   1   0     1656.28     1527.14     69.78 o 
   9   1   0       26.70      108.25     79.27 o 
   0   2   0    30443.69    27715.08    244.76 o 
   1   2   0    22041.28    21781.84    543.72 o 
   2   2   0     2859.86     2881.20     65.98 o 
   3   2   0      102.10      108.45     40.38 o 
   4   2   0     3165.07     3266.14    102.57 o 
   5   2   0     3320.08     3276.48     99.11 o 
   6   2   0     2523.02     2313.61    294.28 o 
   7   2   0     1533.73     1537.88     68.53 o 
   8   2   0       24.67       28.27     54.42 o 
   9   2   0       87.08       78.12     68.18 o 
   1   3   0     8943.59     9295.55    409.93 o 
   2   3   0     2444.79     2659.85     55.85 o 
   3   3   0    24906.72    24093.47    302.96 o 
   4   3   0     2114.78     2134.63     47.72 o 
   5   3   0      231.08      263.26     43.77 o 
   6   3   0     1491.52     1425.62     46.56 o 
   7   3   0     1580.36     1480.20    165.14 o 
   8   3   0      189.64      199.23     51.00 o 
   9   3   0        0.32       31.32     63.06 o 
   0   4   0     7395.56     7819.74    113.54 o 
   1   4   0     6748.11     7117.90    334.34 o 
   2   4   0    42921.42    40139.54    464.93 o 
   3   4   0      226.78      213.57     39.01 o 
   4   4   0      724.52      751.27     46.67 o 
   5   4   0     3404.39     3257.72    116.08 o 
   6   4   0     2695.19     2603.28     99.90 o 
   7   4   0      367.39      374.34     47.61 o 
   8   4   0       16.67       80.17     45.50 o 
   9   4   0      282.09      351.73     64.27 o 
   1   5   0    16733.72    16620.03    489.65 o 
   2   5   0      273.56      261.84     55.41 o 
   3   5   0     3968.02     4014.35     65.22 o 
   4   5   0      682.60      636.93     42.53 o 
   5   5   0     3090.01     2959.47    215.64 o 
   6   5   0     1174.31     1114.89     60.49 o 
   7   5   0       57.54      145.10     52.79 o 
   8   5   0      167.35      177.70     50.28 o 
   0   6   0     6078.81     6330.81    100.46 o 
   1   6   0     4471.95     4485.98    109.50 o 
   2   6   0     3716.95     3443.21    255.44 o 
   3   6   0     7356.23     6667.27    391.42 o 
   4   6   0     4034.05     3651.09    154.76 o 
   5   6   0       78.48      170.10     49.38 o 
   6   6   0      381.99      379.45     57.77 o 
   7   6   0      489.46      473.15     56.33 o 
   8   6   0      298.97      270.39     54.29 o 
   1   7   0     8883.62     9365.51    266.10 o 
   2   7   0      464.09      493.59     62.58 o 
   3   7   0      469.18      472.60     56.82 o 
   4   7   0      111.34      161.44     52.23 o 
   5   7   0     3978.05     3769.50    255.15 o 
   6   7   0      773.26      715.58     67.32 o 
   7   7   0       13.41        0.00     62.06 o 
   0   8   0     2691.48     2633.33     93.36 o 
   1   8   0     1269.39     1171.10     72.24 o 
   2   8   0     4279.37     4497.06    100.23 o 
   3   8   0     2667.07     2515.65    170.48 o 
   4   8   0     1634.75     1707.86     79.24 o 
   5   8   0      171.39      272.14     66.57 o 
   6   8   0      102.18      164.08     54.53 o 
   7   8   0      329.90      364.06     63.69 o 
   1   9   0     3273.61     3580.17    161.00 o 
   2   9   0     1627.30     1853.82     88.92 o 
   3   9   0     1246.83     1304.80    115.37 o 
   4   9   0        5.48        0.00     52.55 o 
   5   9   0      876.45      899.09     63.74 o 
   6   9   0      948.34      891.78     66.89 o 
   0  10   0      561.23      706.72     98.34 o 
   1  10   0      295.54      377.54     53.44 o 
   2  10   0     5748.41     5860.12    113.38 o 
   3  10   0        3.84       12.35     60.93 o 
   4  10   0      188.02      224.41     71.74 o 
   5  10   0      657.87      843.01     71.39 o 
   1  11   0     1595.32     1589.03     65.04 o 
   2  11   0      240.39      279.70     55.41 o 
   3  11   0      542.02      550.38     74.62 o 
   4  11   0      132.69       82.69     59.15 o 
   0  12   0      759.45     1131.50    197.72 o 
   1  12   0        6.83        0.00     70.24 o 
   2  12   0      468.67      457.60     67.40 o 
   3  12   0       94.62       85.86     72.85 o 
  -9   1   1       42.97       76.14     74.98 o 
  -8   1   1      212.55      239.03     54.95 o 
  -7   1   1       82.89       65.40     61.39 o 
  -6   1   1     1189.79     1189.27     47.31 o 
  -5   1   1      623.75      715.82     45.15 o 
  -4   1   1     8589.26     8987.16    134.84 o 
  -3   1   1      725.66      882.22     40.30 o 
  -2   1   1    15262.31    15909.16    283.27 o 
  -1   1   1       37.06       80.08     45.96 o 
   0   1   1      884.20     1071.31     81.26 o 
   1   1   1     5520.47     5656.13     88.29 o 
   2   1   1    39604.58    38349.25   1219.43 o 
   3   1   1     3909.69     3885.43     98.02 o 
   4   1   1      567.84      665.46     39.08 o 
   5   1   1      564.70      542.33     44.52 o 
   6   1   1      213.95      187.63     51.05 o 
   7   1   1      139.46      155.25     66.74 o 
   8   1   1       17.30       26.21     57.29 o 
   9   1   1        5.54       57.02     74.04 o 
  -9   2   1       19.38      117.22     67.32 o 
  -8   2   1      111.82      155.90     56.62 o 
  -7   2   1      137.80      178.25     50.26 o 
  -6   2   1      264.58      215.71     44.12 o 
  -5   2   1      118.63      144.56     34.95 o 
  -4   2   1      331.47      315.07     36.81 o 
  -3   2   1        4.59       22.83     45.00 o 
  -2   2   1     2194.16     2069.73     57.51 o 
  -1   2   1       21.18       37.09     51.39 o 
   0   2   1    26393.94    26501.38    906.20 o 
   1   2   1        6.56       25.55     39.33 o 
   2   2   1    31855.17    30548.90    274.40 o 
   3   2   1      692.95      842.94     51.34 o 
   4   2   1     2774.36     2723.87     64.08 o 
   5   2   1      378.37      399.02     41.01 o 
   6   2   1     1347.95     1256.38    157.95 o 
   7   2   1      157.34      155.49     51.30 o 
   8   2   1      110.83      192.96     58.62 o 
   9   2   1      128.84      204.09     72.55 o 
  -9   3   1       11.01       24.22     61.21 o 
  -8   3   1      120.88      125.18     49.98 o 
  -7   3   1       47.83        0.00     45.12 o 
  -6   3   1     1257.31     1259.85     44.73 o 
  -5   3   1      338.43      312.50     40.31 o 
  -4   3   1     5521.17     5561.73     58.55 o 
  -3   3   1     3182.38     3170.80     67.22 o 
  -2   3   1     7709.89     8047.88    222.52 o 
  -1   3   1     1498.57     1497.27     63.99 o 
   0   3   1     6630.06     6997.63    172.52 o 
   1   3   1       16.93        6.66     46.34 o 
   2   3   1       73.11       37.90     45.41 o 
   3   3   1     1340.24     1339.63     54.05 o 
   4   3   1      172.45      244.48     46.43 o 
   5   3   1     3027.13     3134.10     56.62 o 
   6   3   1     1455.66     1397.14     58.44 o 
   7   3   1      424.29      386.97     71.18 o 
   8   3   1      104.51       51.68     57.21 o 
   9   3   1       59.90       49.75     95.95 o 
  -9   4   1       97.32      154.54     64.39 o 
  -8   4   1       52.30       75.75     49.65 o 
  -7   4   1      566.57      612.58     44.31 o 
  -6   4   1      247.55      286.14     50.09 o 
  -5   4   1      430.02      470.50     44.75 o 
  -4   4   1        0.27       69.76     40.50 o 
  -3   4   1     1027.64      934.40     64.91 o 
  -2   4   1       57.33       52.87     59.38 o 
  -1   4   1     5187.69     4972.85    152.22 o 
   0   4   1     6707.07     7643.14    255.63 o 
   1   4   1    10627.25    11120.20    412.16 o 
   2   4   1     4509.01     4915.88    159.20 o 
   3   4   1     9796.89     9464.53    247.42 o 
   4   4   1       71.12       73.32     38.97 o 
   5   4   1     1361.26     1268.48     57.94 o 
   6   4   1       91.51      137.19     43.87 o 
   7   4   1       92.88       71.30     43.89 o 
   8   4   1       72.40       77.93     53.34 o 
  -8   5   1       51.25      116.22     50.23 o 
  -7   5   1      714.88      698.87     54.87 o 
  -6   5   1       50.13        0.00     54.45 o 
  -5   5   1     3236.33     3091.37    182.22 o 
  -4   5   1       37.36       45.20     47.99 o 
  -3   5   1    10430.71    10236.33    488.24 o 
  -2   5   1       90.61      111.99     59.28 o 
  -1   5   1    10765.14    10820.47    193.95 o 
   0   5   1     7598.75     8685.55    156.03 o 
   1   5   1     2899.07     2694.49    126.26 o 
   2   5   1      260.01      151.62     49.74 o 
   3   5   1       68.88      103.57     53.71 o 
   4   5   1     2006.31     1948.86     74.14 o 
   5   5   1      259.08      263.38     51.27 o 
   6   5   1     1107.22     1045.69     48.52 o 
   7   5   1      203.83      255.90     55.30 o 
   8   5   1       56.37       29.11     52.50 o 
  -8   6   1       15.18       78.60     52.19 o 
  -7   6   1       68.11       73.14     54.63 o 
  -6   6   1      214.23      160.79     57.89 o 
  -5   6   1       37.10       89.45     81.27 o 
  -4   6   1      381.05      422.81     49.29 o 
  -3   6   1      135.20      135.12     44.50 o 
  -2   6   1      265.57      334.61     55.13 o 
  -1   6   1     2303.33     2503.21    105.60 o 
   0   6   1      237.26      311.19     69.99 o 
   1   6   1     6327.11     6540.57    247.36 o 
   2   6   1      874.32      891.62     65.94 o 
   3   6   1     2447.79     2520.20    137.09 o 
   4   6   1      118.62      156.47     44.41 o 
   5   6   1      261.48      335.69     54.40 o 
   6   6   1      182.38      251.70     49.85 o 
   7   6   1       25.96       22.84     57.42 o 
   8   6   1       83.24      124.75     53.35 o 
  -7   7   1        0.66       61.08     64.37 o 
  -6   7   1       92.20       33.79     54.81 o 
  -5   7   1        1.58       33.07     52.96 o 
  -4   7   1      429.38      419.64     53.98 o 
  -3   7   1       11.62       43.34     51.86 o 
  -2   7   1      433.32      515.21     64.47 o 
  -1   7   1       18.53       43.96     66.28 o 
   0   7   1      314.89      367.63     54.05 o 
   1   7   1      182.55      324.10    106.91 o 
   2   7   1      155.65      214.59     50.51 o 
   3   7   1       16.65       23.62     53.47 o 
   4   7   1       21.10      117.16     50.28 o 
   5   7   1       56.15       84.09     59.31 o 
   6   7   1      184.20      195.37     59.30 o 
   7   7   1        3.98       29.25     61.56 o 
  -7   8   1        0.86        4.65     63.78 o 
  -6   8   1       37.52       16.74     62.82 o 
  -5   8   1       12.38       72.73     45.45 o 
  -4   8   1       30.03      117.94     57.05 o 
  -3   8   1      116.92       73.16     65.35 o 
  -2   8   1      146.32      117.56     63.28 o 
  -1   8   1      250.02      270.20     53.12 o 
   0   8   1      331.64      436.85     63.41 o 
   1   8   1      552.11      614.35     56.05 o 
   2   8   1      649.48      648.64     85.74 o 
   3   8   1      455.76      442.92     64.50 o 
   4   8   1      540.79      590.70    106.30 o 
   5   8   1      686.80      576.28     64.20 o 
   6   8   1        7.45       45.29     64.01 o 
   7   8   1       67.50       44.41     61.44 o 
  -6   9   1       68.27      119.96     61.52 o 
  -5   9   1      542.51      642.06     64.19 o 
  -4   9   1      107.59       72.73     50.60 o 
  -3   9   1      469.39      565.06     82.22 o 
  -2   9   1      141.00      154.44     72.87 o 
  -1   9   1      659.24      889.74     76.20 o 
   0   9   1      607.20      622.79     61.93 o 
   1   9   1      545.23      553.66     48.39 o 
   2   9   1       16.86       77.55     52.03 o 
   3   9   1      154.02      105.58     55.83 o 
   4   9   1      305.43      277.65     68.01 o 
   5   9   1       49.20       14.87     63.58 o 
   6   9   1       12.72       70.76     84.14 o 
  -5  10   1       18.72      102.27     84.47 o 
  -4  10   1        3.51      107.16     73.04 o 
  -3  10   1       14.07       15.11     63.61 o 
  -2  10   1        3.27        0.00     64.27 o 
  -1  10   1      209.48       36.82     56.91 o 
   0  10   1       44.38       83.97     66.80 o 
   1  10   1      309.03      304.41     53.38 o 
   2  10   1       45.93      194.79     92.79 o 
   3  10   1       53.36       95.46     52.04 o 
   4  10   1      130.35      194.18     58.03 o 
   5  10   1       41.60        0.00     60.42 o 
  -4  11   1      277.29      402.67     57.93 o 
  -3  11   1        9.89      101.32     84.04 o 
  -2  11   1      252.34      362.50     70.48 o 
  -1  11   1       73.15       52.23     63.30 o 
   0  11   1      532.58      544.95     72.25 o 
   1  11   1       16.31      141.58     62.01 o 
   2  11   1        2.93       27.99     79.03 o 
   3  11   1       42.36       90.11     72.84 o 
   4  11   1        7.37       18.76     52.29 o 
  -3  12   1       17.82        5.05     73.82 o 
  -2  12   1      140.21      195.52     75.08 o 
  -1  12   1        2.93       20.60     84.83 o 
   0  12   1      197.75      188.89     65.55 o 
   1  12   1        1.53        0.00     58.78 o 
   2  12   1      106.58       39.16     59.52 o 
   3  12   1        1.32        0.00     79.23 o 
  -9   0   2       33.89      233.86    109.71 o 
  -8   0   2     2624.23     2892.39    292.46 o 
  -7   0   2      209.14      249.05     77.59 o 
  -6   0   2       48.55        0.00     54.39 o 
  -5   0   2     1483.37     1436.82    130.34 o 
  -4   0   2    23287.87    22448.71   1410.33 o 
  -3   0   2     2583.48     2465.53    160.84 o 
  -2   0   2     1874.45     2018.89     58.39 o 
  -1   0   2    41616.37    36709.09   2968.22 o 
   0   0   2     9761.20        7.56     68.84 o 
   1   0   2     8584.50     7873.68   4465.76 o 
   2   0   2    90535.27    75767.08   1431.38 o 
   3   0   2    49332.19    44047.15    200.80 o 
   4   0   2     2382.07     2404.19     77.21 o 
   5   0   2      989.67     1034.24     69.82 o 
   6   0   2       45.81       65.93     66.77 o 
   7   0   2      664.43      616.69    104.21 o 
   8   0   2      720.86      562.99    106.65 o 
   9   0   2      281.86      380.47    127.66 o 
  -9   1   2      130.14      170.52     64.50 o 
  -8   1   2        0.40        0.00     57.98 o 
  -7   1   2     1997.60     2096.20     81.87 o 
  -6   1   2       43.47        0.00     44.88 o 
  -5   1   2     6225.65     6588.87    253.95 o 
  -4   1   2    26487.39    26161.26    280.36 o 
  -3   1   2     1895.26     2000.94     57.33 o 
  -2   1   2     4829.29     5296.18     62.31 o 
  -1   1   2    13943.33    14098.17    294.86 o 
   0   1   2    55359.77    44404.86    676.34 o 
   1   1   2     3641.88     3766.67     68.14 o 
   2   1   2    10395.11    10897.72    271.29 o 
   3   1   2     3434.52     3459.57    213.50 o 
   4   1   2    24596.85    24399.94    444.22 o 
   5   1   2      702.69      717.64     45.68 o 
   6   1   2     3528.40     3396.57     67.83 o 
   7   1   2     2759.60     2671.90     60.82 o 
   8   1   2       17.38        0.00     69.06 o 
   9   1   2        4.02      170.74     74.32 o 
  -9   2   2       55.08       66.50     66.80 o 
  -8   2   2     1280.82     1274.96     79.22 o 
  -7   2   2     1211.79     1182.32     53.80 o 
  -6   2   2     1640.51     1407.62    164.68 o 
  -5   2   2        8.50       20.69     36.09 o 
  -4   2   2     7202.90     7595.76    132.10 o 
  -3   2   2    15315.08    15860.09    352.10 o 
  -2   2   2     8744.18     9034.31    106.82 o 
  -1   2   2    23902.18    22691.54    679.10 o 
   0   2   2       63.26       89.08     54.22 o 
   1   2   2     6833.73     6702.11     72.81 o 
   2   2   2     3523.52     3341.77     58.01 o 
   3   2   2    30279.43    28632.64    692.06 o 
   4   2   2    11257.14    11472.65    383.13 o 
   5   2   2     1493.30     1511.70     40.89 o 
   6   2   2     1656.21     1515.96    170.78 o 
   7   2   2     1656.40     1543.79     57.64 o 
   8   2   2      222.13      193.97     59.72 o 
   9   2   2      147.09      127.87     73.31 o 
  -9   3   2      255.61      394.87     68.93 o 
  -8   3   2        0.65       58.16     53.24 o 
  -7   3   2      878.73      701.03     84.54 o 
  -6   3   2     1403.43     1400.75     42.87 o 
  -5   3   2     7786.94     7699.67    171.20 o 
  -4   3   2     1598.95     1739.06     45.76 o 
  -3   3   2       28.33       20.35     36.26 o 
  -2   3   2    20817.99    19757.50    213.09 o 
  -1   3   2    43042.76    40902.09   1309.37 o 
   0   3   2     3971.45     4343.90    108.23 o 
   1   3   2     7421.92     8059.17    158.35 o 
   2   3   2    36902.65    35141.01   1003.62 o 
   3   3   2     1763.00     1685.19     49.29 o 
   4   3   2      653.10      743.24     51.21 o 
   5   3   2     2196.55     2075.97     53.00 o 
   6   3   2     5031.70     5205.74    116.77 o 
   7   3   2      290.36      291.13     45.87 o 
   8   3   2        1.01       48.17     61.12 o 
   9   3   2      151.24      199.87     72.25 o 
  -9   4   2       14.64      376.29    194.01 o 
  -8   4   2      382.28      324.45     55.06 o 
  -7   4   2      637.38      672.39     43.98 o 
  -6   4   2     3663.30     3562.99     89.85 o 
  -5   4   2       48.46       43.17     44.88 o 
  -4   4   2      983.99     1014.56     53.60 o 
  -3   4   2    11196.34    11012.40    276.02 o 
  -2   4   2     7574.69     7977.68    204.18 o 
  -1   4   2    11733.78    12098.79    273.94 o 
   0   4   2      717.29      751.81     56.52 o 
   1   4   2    16630.60    17034.74    297.01 o 
   2   4   2     1483.30     1537.31     52.54 o 
   3   4   2     9244.47     9528.17    144.49 o 
   4   4   2      143.63      182.58     41.46 o 
   5   4   2     2542.98     2478.54    120.12 o 
   6   4   2      550.91      607.57     47.90 o 
   7   4   2      491.48      518.77     72.06 o 
   8   4   2       22.40       46.14     48.65 o 
  -8   5   2       59.32       48.57     52.66 o 
  -7   5   2      966.78      916.04     49.90 o 
  -6   5   2     1415.68     1409.07     59.97 o 
  -5   5   2     1857.69     1909.01     80.29 o 
  -4   5   2      832.26      801.18     48.09 o 
  -3   5   2     4972.71     4687.25     86.39 o 
  -2   5   2    13910.51    14027.44    640.16 o 
  -1   5   2      427.52      480.15     64.19 o 
   0   5   2     8733.31     8890.66    271.69 o 
   1   5   2      850.11      924.42     56.13 o 
   2   5   2    13868.35    13554.06    128.30 o 
   3   5   2        1.20        0.00     42.49 o 
   4   5   2     3338.25     3228.66     67.73 o 
   5   5   2      355.45      456.48     66.16 o 
   6   5   2     1141.20     1058.60     90.55 o 
   7   5   2      101.45      164.78     56.07 o 
   8   5   2      272.35      238.58     49.54 o 
  -8   6   2      588.17      618.48     56.28 o 
  -7   6   2      117.93      135.72     52.21 o 
  -6   6   2     1225.12     1144.34     59.80 o 
  -5   6   2     3801.12     3626.65    168.60 o 
  -4   6   2     4070.99     4066.69    185.68 o 
  -3   6   2      799.93      838.73     48.65 o 
  -2   6   2      463.13      519.41     65.94 o 
  -1   6   2     8052.96     8748.51     89.31 o 
   0   6   2     3054.32     2985.45    124.44 o 
   1   6   2    11847.58    11369.68    302.83 o 
   2   6   2     2524.80     2604.96     91.81 o 
   3   6   2     1667.58     1768.82     99.30 o 
   4   6   2       44.73       44.57     50.17 o 
   5   6   2     5372.05     4833.44    155.46 o 
   6   6   2      408.40      298.94     50.30 o 
   7   6   2       57.47      153.09     53.30 o 
   8   6   2      126.86      114.37     55.81 o 
  -8   7   2       82.19      186.09     65.50 o 
  -7   7   2     1109.89      926.78     65.35 o 
  -6   7   2      259.14      207.45     66.24 o 
  -5   7   2       35.41      102.38     52.44 o 
  -4   7   2     1541.02     1544.63     75.07 o 
  -3   7   2    10644.37    10143.69    368.21 o 
  -2   7   2     3345.76     3535.16    113.65 o 
  -1   7   2     1950.87     1884.57     92.47 o 
   0   7   2     9288.11     9566.98    396.09 o 
   1   7   2     7338.48     7999.64    344.59 o 
   2   7   2     1707.18     1844.52    128.52 o 
   3   7   2     2128.94     2268.37    111.83 o 
   4   7   2     5042.65     4920.43    130.35 o 
   5   7   2       28.75      154.57     57.43 o 
   6   7   2       13.42      126.25     60.44 o 
   7   7   2      170.18       77.78     57.65 o 
  -7   8   2       13.30       56.65     61.56 o 
  -6   8   2     1491.57     1326.72    114.82 o 
  -5   8   2     1157.93     1274.49     59.71 o 
  -4   8   2      627.48      599.36     48.90 o 
  -3   8   2      914.39      901.13     50.76 o 
  -2   8   2      773.79      899.80     62.63 o 
  -1   8   2     2071.46     2137.62     65.84 o 
   0   8   2     1977.73     2011.87     58.84 o 
   1   8   2     7992.70     7804.33    248.70 o 
   2   8   2      771.28      819.47     53.00 o 
   3   8   2      813.24      825.15     52.70 o 
   4   8   2      114.76      156.93     48.34 o 
   5   8   2     1739.44     1685.53     87.72 o 
   6   8   2      464.48      511.50     59.12 o 
   7   8   2      171.87       91.81     68.45 o 
  -6   9   2       86.52       15.74     74.42 o 
  -5   9   2      392.45      301.17     60.81 o 
  -4   9   2      131.89      225.86     56.39 o 
  -3   9   2     1572.42     1573.55     66.88 o 
  -2   9   2     4959.32     5461.61    146.72 o 
  -1   9   2      448.21      553.61     68.03 o 
   0   9   2      313.85      300.53     67.23 o 
   1   9   2      124.38      141.61     57.18 o 
   2   9   2     4644.80     4481.27    159.65 o 
   3   9   2       38.01       42.77     53.84 o 
   4   9   2     1518.55     1561.84    126.33 o 
   5   9   2      534.12      569.06     69.88 o 
   6   9   2      338.25      340.06     66.13 o 
  -5  10   2      111.32       78.38     68.95 o 
  -4  10   2       43.61        0.00     56.25 o 
  -3  10   2     1281.74     1231.97     73.71 o 
  -2  10   2     1304.22     1250.36     67.41 o 
  -1  10   2      700.20      763.62     72.29 o 
   0  10   2      590.96      550.22     61.77 o 
   1  10   2     3545.01     3585.91    139.47 o 
   2  10   2        8.63       96.52     88.82 o 
   3  10   2      831.93      729.02     56.66 o 
   4  10   2       92.11       72.99     62.17 o 
   5  10   2      523.74      576.54     62.37 o 
  -4  11   2        4.97       71.93     57.40 o 
  -3  11   2      192.95      264.23     57.53 o 
  -2  11   2     1381.73     1373.93     98.58 o 
  -1  11   2      504.19      543.89     94.88 o 
   0  11   2      304.22      388.08    104.66 o 
   1  11   2        2.97       77.98     60.48 o 
   2  11   2     1850.13     1776.25    148.57 o 
   3  11   2      130.37      142.12     55.17 o 
   4  11   2      539.01      556.28     77.19 o 
  -3  12   2      118.71      224.52     70.11 o 
  -2  12   2      163.08      152.27     60.88 o 
  -1  12   2      682.19      657.68     63.12 o 
   0  12   2      115.59       62.29     70.33 o 
   1  12   2      705.19      746.90    110.82 o 
   2  12   2        0.41        0.00     73.13 o 
   3  12   2      459.89      566.31     78.68 o 
  -9   1   3       29.79       89.19     65.96 o 
  -8   1   3      256.70      255.71     58.51 o 
  -7   1   3        3.80       49.80     47.31 o 
  -6   1   3        4.42       18.20     37.52 o 
  -5   1   3      279.11      231.86     38.91 o 
  -4   1   3       82.59      112.33     34.50 o 
  -3   1   3      446.76      503.51     34.50 o 
  -2   1   3     1754.32     1759.68     51.37 o 
  -1   1   3     1187.35     1284.54     51.12 o 
   0   1   3     1711.40     2040.89     52.15 o 
   1   1   3       35.99       37.43     47.03 o 
   2   1   3     1381.48     1225.74     49.75 o 
   3   1   3      996.12     1042.03    116.14 o 
   4   1   3     9086.75     9735.30    139.99 o 
   5   1   3      609.68      644.98     49.61 o 
   6   1   3       11.21       16.61     49.38 o 
   7   1   3      225.79      252.04     70.43 o 
   8   1   3       35.64       74.95     63.70 o 
   9   1   3      124.18      170.00    125.19 o 
  -9   2   3        0.21        7.82     65.72 o 
  -8   2   3      575.94      570.48     61.55 o 
  -7   2   3        0.30        0.00     45.53 o 
  -6   2   3     1873.54     1841.60    194.49 o 
  -5   2   3      137.98      141.46     33.21 o 
  -4   2   3    11196.77    11236.33    256.31 o 
  -3   2   3      852.76      873.25     45.29 o 
  -2   2   3    14466.73    14734.42    115.87 o 
  -1   2   3    11776.30    12109.97    171.25 o 
   0   2   3    11428.31    11661.26    251.44 o 
   1   2   3    21009.39    20971.04    476.39 o 
   2   2   3       22.11       51.85     44.62 o 
   3   2   3     9600.34     9612.68    236.29 o 
   4   2   3     1120.91     1266.63     41.64 o 
   5   2   3     2525.73     2617.28     71.03 o 
   6   2   3       48.20        0.00     41.33 o 
   7   2   3      370.49      403.90     49.84 o 
   8   2   3        6.31       64.96     60.65 o 
   9   2   3       16.76       75.39     72.73 o 
  -9   3   3       48.67       31.85     66.70 o 
  -8   3   3       66.27      116.99     55.34 o 
  -7   3   3       59.77       16.45     45.22 o 
  -6   3   3       22.14       28.86     41.30 o 
  -5   3   3      173.31      162.85     38.30 o 
  -4   3   3     1586.88     1605.59     54.82 o 
  -3   3   3     1396.47     1491.04     49.53 o 
  -2   3   3     4171.35     4152.43    168.18 o 
  -1   3   3     4390.32     4393.91    105.07 o 
   0   3   3    11808.34    12335.19    293.03 o 
   1   3   3     3953.63     4135.14    116.03 o 
   2   3   3     2820.49     3251.63    145.53 o 
   3   3   3      538.27      577.30     92.86 o 
   4   3   3       82.85       31.15     39.85 o 
   5   3   3      132.46      121.54     41.78 o 
   6   3   3      616.71      615.07     39.58 o 
   7   3   3      339.06      273.44     44.30 o 
   8   3   3      380.05      230.23     62.84 o 
  -9   4   3       71.88      114.27     63.07 o 
  -8   4   3        1.37       98.83     49.21 o 
  -7   4   3      642.84      649.52     48.29 o 
  -6   4   3      324.02      356.96     45.21 o 
  -5   4   3     3081.29     2978.49     84.03 o 
  -4   4   3      423.94      503.75     45.27 o 
  -3   4   3     5596.20     5552.10    156.11 o 
  -2   4   3      356.17      435.56     58.57 o 
  -1   4   3     2176.49     2420.61     55.89 o 
   0   4   3     2071.45     1899.79     70.17 o 
   1   4   3      196.98      266.44     49.19 o 
   2   4   3     8404.96     8222.42     74.78 o 
   3   4   3      772.20      756.77     52.10 o 
   4   4   3     5134.95     4922.99     71.69 o 
   5   4   3     1450.94     1374.86     82.08 o 
   6   4   3      762.18      775.74     45.82 o 
   7   4   3       76.42       52.96     49.15 o 
   8   4   3        1.71       30.20     51.62 o 
  -8   5   3        7.59       37.97     48.90 o 
  -7   5   3      168.87      230.92     57.01 o 
  -6   5   3        4.09       24.20     51.28 o 
  -5   5   3        0.15        0.00     57.15 o 
  -4   5   3      675.50      699.10     51.26 o 
  -3   5   3     1289.68     1126.76     50.04 o 
  -2   5   3     3931.33     4278.45    250.59 o 
  -1   5   3     6178.61     6467.84    115.73 o 
   0   5   3     1187.90     1337.10     90.67 o 
   1   5   3     7979.62     8291.09    516.90 o 
   2   5   3      577.71      644.72     49.61 o 
   3   5   3     2068.52     2224.19     76.04 o 
   4   5   3      192.49      196.06     59.52 o 
   5   5   3      134.10      160.20     59.21 o 
   6   5   3      778.33      797.40     76.92 o 
   7   5   3       28.80       34.92     57.19 o 
   8   5   3      286.63      306.08     78.19 o 
  -8   6   3       50.72       31.45     64.71 o 
  -7   6   3      511.10      546.94     57.02 o 
  -6   6   3       47.06      116.21     57.03 o 
  -5   6   3     1265.75     1202.74    107.73 o 
  -4   6   3      145.60       82.06     42.96 o 
  -3   6   3     2562.25     2608.90     72.66 o 
  -2   6   3      233.73      184.30     52.16 o 
  -1   6   3     2177.72     2318.64    102.25 o 
   0   6   3     1033.52      907.27     66.29 o 
   1   6   3       37.78        0.00     60.00 o 
   2   6   3     2643.93     2642.64     72.37 o 
   3   6   3        8.48        4.15     55.69 o 
   4   6   3     2477.96     2315.58     80.94 o 
   5   6   3       79.70      100.01     52.58 o 
   6   6   3      330.07      329.90     54.82 o 
   7   6   3        0.38       13.26     58.73 o 
   8   6   3        3.95        0.00     58.89 o 
  -8   7   3       24.57       21.46     59.19 o 
  -7   7   3        0.07      140.18     64.01 o 
  -6   7   3      361.97      439.04     68.04 o 
  -5   7   3       35.31        0.00     49.24 o 
  -4   7   3       18.60        0.00     47.94 o 
  -3   7   3      581.51      645.32     56.92 o 
  -2   7   3      241.14      333.44     69.48 o 
  -1   7   3      357.00      273.84     64.66 o 
   0   7   3      181.83      187.66     61.56 o 
   1   7   3       26.88       17.93     43.05 o 
   2   7   3      294.31      281.11     64.96 o 
   3   7   3       38.97       46.77     45.33 o 
   4   7   3      131.28      150.82     45.51 o 
   5   7   3      228.32      257.65     48.20 o 
   6   7   3        5.59       32.48     55.39 o 
   7   7   3       52.73        0.00     68.44 o 
  -7   8   3       50.63       92.48     61.18 o 
  -6   8   3      373.56      294.64     55.59 o 
  -5   8   3      242.09      242.88     49.95 o 
  -4   8   3      156.09      200.50     52.68 o 
  -3   8   3      637.50      670.72     83.73 o 
  -2   8   3     1402.43     1526.93     74.94 o 
  -1   8   3     1030.35     1024.23     92.95 o 
   0   8   3     1134.84     1187.02     62.28 o 
   1   8   3     1616.84     1659.29    133.85 o 
   2   8   3      354.30      517.98     62.95 o 
   3   8   3      241.59      186.44     61.95 o 
   4   8   3      282.20      458.02     72.99 o 
   5   8   3      105.99       72.13     59.90 o 
   6   8   3       31.94      129.29     58.43 o 
   7   8   3       10.90       41.51     57.31 o 
  -6   9   3      134.49       31.66     70.97 o 
  -5   9   3       59.06       47.67     56.81 o 
  -4   9   3        0.56        0.00     51.64 o 
  -3   9   3      149.10      224.52     57.76 o 
  -2   9   3       25.70       74.23     61.15 o 
  -1   9   3      276.25      345.39     59.62 o 
   0   9   3       54.99      100.52     62.83 o 
   1   9   3      415.88      373.94     76.76 o 
   2   9   3      155.40      138.21     49.13 o 
   3   9   3      217.63      281.20     63.69 o 
   4   9   3       27.24      120.33     58.40 o 
   5   9   3      305.62      193.70     66.05 o 
   6   9   3       71.92      192.32     60.47 o 
  -5  10   3       67.71      187.81     58.80 o 
  -4  10   3       34.03       74.93     56.70 o 
  -3  10   3       71.86       83.99     74.42 o 
  -2  10   3       30.66       68.02     67.61 o 
  -1  10   3       17.64       15.22     62.51 o 
   0  10   3        0.20       33.41     58.81 o 
   1  10   3        1.07       42.96     74.50 o 
   2  10   3       21.91        0.00     73.04 o 
   3  10   3       89.15      109.00     54.40 o 
   4  10   3      141.10      255.83     87.02 o 
   5  10   3        0.56       95.03     63.50 o 
  -4  11   3        1.91       77.10     74.61 o 
  -3  11   3      102.26      157.45     57.32 o 
  -2  11   3       25.07      105.13     53.70 o 
  -1  11   3      145.43      198.03     71.51 o 
   0  11   3      242.62      209.39     54.09 o 
   1  11   3        0.88        0.00     67.88 o 
   2  11   3      244.35      312.81     66.99 o 
   3  11   3        4.92      117.07     56.81 o 
   4  11   3       37.49      144.17     68.30 o 
  -3  12   3       44.17       31.67     56.70 o 
  -2  12   3      179.07      310.42    136.99 o 
  -1  12   3      101.11      102.13     77.59 o 
   0  12   3       43.20       93.40     72.93 o 
   1  12   3      112.34       88.54     70.97 o 
   2  12   3       21.45       42.54     78.40 o 
  -9   0   4      281.23      198.49     88.31 o 
  -8   0   4      161.06      182.75     85.60 o 
  -7   0   4      272.08      219.16     82.05 o 
  -6   0   4      694.35      771.39     70.38 o 
  -5   0   4     9626.72     9888.99    539.91 o 
  -4   0   4    17011.56    16600.66    741.34 o 
  -3   0   4    10198.37    10188.12    488.11 o 
  -2   0   4     2766.83     2607.53     91.22 o 
  -1   0   4     4598.28     4865.71    118.19 o 
   0   0   4    77134.37    57591.26    426.46 o 
   1   0   4    23337.30    23899.43    220.03 o 
   2   0   4     1486.36     1586.74     96.57 o 
   3   0   4     5037.33     4903.33     97.15 o 
   4   0   4     2037.84     1944.98     81.15 o 
   5   0   4     7971.97     7943.19    320.53 o 
   6   0   4     1705.86     1909.22    102.37 o 
   7   0   4     2375.20     2425.75    114.37 o 
   8   0   4      217.58      234.70     83.73 o 
   9   0   4        2.31        0.00    131.87 o 
  -9   1   4       95.92       25.01     68.44 o 
  -8   1   4     2324.48     2483.87     63.11 o 
  -7   1   4        2.40        0.00     45.22 o 
  -6   1   4      140.73      171.49     45.67 o 
  -5   1   4      637.61      687.40     47.73 o 
  -4   1   4    11684.60    11739.27    206.49 o 
  -3   1   4       95.64      138.26     36.64 o 
  -2   1   4    22558.12    21958.67    341.31 o 
  -1   1   4    56046.11    43986.88    831.86 o 
   0   1   4       93.54      156.32     43.76 o 
   1   1   4      597.12      613.10     42.51 o 
   2   1   4     8131.34     8391.61     85.31 o 
   3   1   4    28281.50    26123.97   2116.90 o 
   4   1   4       41.27       39.59     57.62 o 
   5   1   4     3329.39     3504.84    106.76 o 
   6   1   4      142.91      117.33     57.26 o 
   7   1   4      542.06      522.51     70.03 o 
   8   1   4        5.31      127.61     96.19 o 
   9   1   4      428.96      399.36     82.44 o 
  -9   2   4      365.62      369.64     66.30 o 
  -8   2   4        2.57       19.84     61.06 o 
  -7   2   4     1125.00     1092.13     62.68 o 
  -6   2   4      524.34      507.25     56.24 o 
  -5   2   4    11774.86    11531.80    560.21 o 
  -4   2   4     4133.73     4216.58     90.32 o 
  -3   2   4     1550.00     1678.66     47.40 o 
  -2   2   4     2610.53     2598.00     59.44 o 
  -1   2   4    25125.09    23413.29    348.65 o 
   0   2   4    12473.86    12464.89    163.87 o 
   1   2   4     4478.14     4631.61     61.03 o 
   2   2   4    17009.66    16371.29    330.45 o 
   3   2   4      280.04      228.17     57.16 o 
   4   2   4      933.09     1109.97     75.49 o 
   5   2   4      320.97      438.39     40.27 o 
   6   2   4     9879.06     9573.06    460.17 o 
   7   2   4      399.93      395.24     49.21 o 
   8   2   4      656.98      505.61     64.56 o 
   9   2   4       17.87      103.51     80.11 o 
  -9   3   4      256.96      247.93     69.88 o 
  -8   3   4      567.27      621.08     56.49 o 
  -7   3   4      537.81      536.31     67.81 o 
  -6   3   4     6625.12     6347.44    171.62 o 
  -5   3   4      503.33      500.40     40.54 o 
  -4   3   4     2909.67     3050.52     53.26 o 
  -3   3   4    10099.75    10468.68    203.93 o 
  -2   3   4    31994.50    29846.83    437.66 o 
  -1   3   4     5191.49     4948.68     99.54 o 
   0   3   4       55.83       98.76     40.74 o 
   1   3   4    14727.69    15026.89    210.20 o 
   2   3   4     7801.40     7540.83     72.67 o 
   3   3   4     9338.39     8840.09    158.92 o 
   4   3   4       24.99       54.31     43.00 o 
   5   3   4     3545.44     3418.53    162.75 o 
   6   3   4      269.41      160.40     59.95 o 
   7   3   4      971.78      789.20    112.83 o 
   8   3   4       41.79       50.58     54.14 o 
  -9   4   4      134.82      221.23     63.10 o 
  -8   4   4       99.29      133.22     50.70 o 
  -7   4   4     1210.48     1132.18     50.35 o 
  -6   4   4       80.01       85.47     48.70 o 
  -5   4   4     7528.75     7634.23    110.53 o 
  -4   4   4        4.41        0.00     42.76 o 
  -3   4   4     1703.76     1730.56     49.40 o 
  -2   4   4    15758.37    15323.29    355.70 o 
  -1   4   4    21546.61    20317.25    446.43 o 
   0   4   4     3629.40     3808.24    109.51 o 
   1   4   4      231.09      219.48     56.46 o 
   2   4   4    26204.73    27127.72    417.12 o 
   3   4   4     3060.48     3190.17    280.98 o 
   4   4   4      518.54      467.30     54.81 o 
   5   4   4      429.61      416.98     45.46 o 
   6   4   4     2336.00     2250.25     71.69 o 
   7   4   4        8.12        0.00     53.93 o 
   8   4   4       42.40       70.28     64.45 o 
  -8   5   4       71.98       75.70     55.07 o 
  -7   5   4      140.40      159.11     50.80 o 
  -6   5   4     1127.95     1192.52     78.42 o 
  -5   5   4      223.35      238.55     49.69 o 
  -4   5   4     6576.34     6006.72    173.33 o 
  -3   5   4     2449.63     2543.30     66.56 o 
  -2   5   4     5310.79     5659.33    188.93 o 
  -1   5   4     3040.66     3179.31     65.58 o 
   0   5   4     8832.96     8914.41    330.88 o 
   1   5   4    15069.58    14247.32    660.57 o 
   2   5   4      101.22       96.37     50.34 o 
   3   5   4     3455.80     3788.53    131.91 o 
   4   5   4      408.21      398.15     60.30 o 
   5   5   4     3544.65     3325.89    189.83 o 
   6   5   4       80.08      115.84     47.87 o 
   7   5   4      325.41      382.96     54.43 o 
   8   5   4       47.29      110.40     52.65 o 
  -8   6   4      207.11      171.98     62.10 o 
  -7   6   4     1268.50     1164.17     52.73 o 
  -6   6   4       46.51       45.33     52.82 o 
  -5   6   4      873.92      810.18     49.07 o 
  -4   6   4       58.84        5.02     55.44 o 
  -3   6   4    11739.68    11662.17    369.62 o 
  -2   6   4     3450.58     3663.36    119.37 o 
  -1   6   4      381.84      394.67     47.58 o 
   0   6   4     9150.12     8772.92    346.76 o 
   1   6   4     6698.17     6433.98    360.12 o 
   2   6   4     1327.00     1458.44     56.14 o 
   3   6   4       23.85        0.00     48.53 o 
   4   6   4    10521.33    11059.43    414.72 o 
   5   6   4        0.08       15.40     54.40 o 
   6   6   4      183.11      219.70     46.32 o 
   7   6   4        5.98        0.00     56.78 o 
  -7   7   4      320.54      347.12     65.04 o 
  -6   7   4     1154.92      994.08     66.30 o 
  -5   7   4     1094.42     1109.29     70.03 o 
  -4   7   4     9331.29     8308.32     84.66 o 
  -3   7   4      413.53      338.45     48.79 o 
  -2   7   4      238.19      292.17     49.79 o 
  -1   7   4     2592.31     2789.20     84.89 o 
   0   7   4    10416.48    10155.94    519.74 o 
   1   7   4     6025.84     5888.53    106.08 o 
   2   7   4      292.19      289.63     57.15 o 
   3   7   4     1390.85     1418.31     62.32 o 
   4   7   4      465.66      470.17     65.61 o 
   5   7   4     2265.73     2303.08     80.37 o 
   6   7   4      171.79      308.95     55.63 o 
   7   7   4      375.10      367.39     58.27 o 
  -7   8   4     1199.95      996.18     71.48 o 
  -6   8   4        0.29       30.22     68.09 o 
  -5   8   4      261.27      247.14     48.69 o 
  -4   8   4       23.10        9.71     66.62 o 
  -3   8   4     7499.40     7690.86    339.66 o 
  -2   8   4     1963.24     2301.72     69.07 o 
  -1   8   4       50.21      125.02     55.51 o 
   0   8   4     3668.20     3436.01    103.23 o 
   1   8   4     1673.21     1690.41    106.04 o 
   2   8   4     1066.50     1193.50     62.97 o 
   3   8   4      496.18      576.49     62.14 o 
   4   8   4     4349.99     4745.20    260.27 o 
   5   8   4      108.57      158.49     67.98 o 
   6   8   4       57.17       45.07     91.84 o 
  -6   9   4      833.61      819.33     65.16 o 
  -5   9   4       33.00       51.98     58.56 o 
  -4   9   4      333.07      331.35     54.64 o 
  -3   9   4     1731.47     1858.48     72.66 o 
  -2   9   4     1482.52     1623.10     59.25 o 
  -1   9   4       98.65       35.60     57.74 o 
   0   9   4     1863.75     1774.72     61.21 o 
   1   9   4     4405.57     4500.80    415.72 o 
   2   9   4       52.07        5.23     51.90 o 
   3   9   4      601.71      701.94     90.22 o 
   4   9   4      180.48      205.63     94.93 o 
   5   9   4      806.11      792.85     76.70 o 
   6   9   4        0.99       61.21     69.70 o 
  -5  10   4      355.30      295.69     60.64 o 
  -4  10   4        6.04        0.00     55.49 o 
  -3  10   4      952.17     1064.50     63.42 o 
  -2  10   4     2015.23     1983.97    110.06 o 
  -1  10   4     1804.49     1709.84     67.36 o 
   0  10   4      122.48      128.08     60.40 o 
   1  10   4        4.86       72.51     58.46 o 
   2  10   4     1610.05     1713.39    246.81 o 
   3  10   4     1221.61     1187.26     59.59 o 
   4  10   4      365.41      549.29     91.27 o 
   5  10   4      211.18      177.24     87.80 o 
  -4  11   4      337.83      367.68     67.13 o 
  -3  11   4      281.31      256.90     60.62 o 
  -2  11   4      656.62      687.70     63.09 o 
  -1  11   4      186.03      243.73     52.51 o 
   0  11   4      376.73      391.51     60.74 o 
   1  11   4     1319.15     1275.86    137.25 o 
   2  11   4      126.73      155.14     54.90 o 
   3  11   4      509.52      455.15     74.20 o 
   4  11   4        5.30       95.96     72.06 o 
  -3  12   4      345.73      368.55     67.34 o 
  -2  12   4      212.86      318.47     57.16 o 
  -1  12   4      453.64      493.79     80.67 o 
   0  12   4      381.67      533.62     71.09 o 
   1  12   4      125.13      174.95     57.59 o 
   2  12   4      337.91      307.26     71.59 o 
  -9   1   5        4.50       12.03     59.62 o 
  -8   1   5      105.44      119.92     54.14 o 
  -7   1   5       86.17      112.52     51.46 o 
  -6   1   5     1673.44     1765.65     53.55 o 
  -5   1   5       67.35       37.32     36.05 o 
  -4   1   5     1197.77      982.63     74.79 o 
  -3   1   5     4575.78     4745.39    342.95 o 
  -2   1   5     2823.30     2826.00     52.59 o 
  -1   1   5    16947.85    16366.59    206.40 o 
   0   1   5     3864.41     4095.62     95.35 o 
   1   1   5    10162.79    10742.74    340.42 o 
   2   1   5     2116.39     2215.16     88.13 o 
   3   1   5     4305.73     4149.64   1101.24 o 
   4   1   5      325.28      208.82     85.25 o 
   5   1   5     1017.58      921.13     50.71 o 
   6   1   5       78.09       23.06     56.33 o 
   7   1   5      151.08      272.01     67.27 o 
   8   1   5      119.43      152.03    115.10 o 
  -9   2   5       20.58       36.62     69.61 o 
  -8   2   5       31.56       48.02     61.52 o 
  -7   2   5      338.45      307.08     47.87 o 
  -6   2   5       23.37       43.75     38.88 o 
  -5   2   5     2176.67     2198.16    195.76 o 
  -4   2   5      167.58      277.91     43.31 o 
  -3   2   5     3296.79     3314.15     54.10 o 
  -2   2   5     6485.57     6564.12    141.76 o 
  -1   2   5     5979.07     6176.94    192.68 o 
   0   2   5     7441.91     8199.70    124.38 o 
   1   2   5      135.55      143.26     38.32 o 
   2   2   5     1610.63     2006.99     96.42 o 
   3   2   5      839.53      745.59     56.69 o 
   4   2   5        1.02        0.00     50.55 o 
   5   2   5     1604.50     1238.57    277.73 o 
   6   2   5      216.45      212.98     43.26 o 
   7   2   5      590.83      588.34     63.65 o 
   8   2   5        9.72        7.74     55.36 o 
  -9   3   5        5.26       52.52     70.07 o 
  -8   3   5      358.55      360.78     55.83 o 
  -7   3   5      180.99      150.84     46.34 o 
  -6   3   5     1383.87     1500.59     53.41 o 
  -5   3   5       69.61       42.36     46.88 o 
  -4   3   5      742.13      745.57     43.41 o 
  -3   3   5     1056.97     1135.03     44.36 o 
  -2   3   5       65.14      111.35     39.20 o 
  -1   3   5     5862.42     6008.37     91.90 o 
   0   3   5      157.40      190.50     45.36 o 
   1   3   5     9232.29     9385.40     71.71 o 
   2   3   5     3030.73     3229.71     56.85 o 
   3   3   5     5184.48     5416.47    143.94 o 
   4   3   5      120.67        0.00     48.91 o 
   5   3   5     1322.08     1409.18    104.21 o 
   6   3   5       17.87        0.00     58.86 o 
   7   3   5       46.17       91.32     58.63 o 
   8   3   5      111.55      101.20     59.37 o 
  -9   4   5       73.76      116.27     59.40 o 
  -8   4   5      169.36      137.68     50.56 o 
  -7   4   5        3.40        0.00     47.45 o 
  -6   4   5      217.02      179.19     50.71 o 
  -5   4   5       47.55       73.69     50.14 o 
  -4   4   5     5438.08     5448.63    145.13 o 
  -3   4   5     1600.76     1539.57     50.95 o 
  -2   4   5     6443.63     6494.65    189.68 o 
  -1   4   5     3109.49     3226.83     65.44 o 
   0   4   5     1381.87     1399.33     76.51 o 
   1   4   5     1202.11     1367.44     51.30 o 
   2   4   5      119.21      117.42     50.57 o 
   3   4   5       36.91       69.76     55.79 o 
   4   4   5     1122.53     1106.02     46.85 o 
   5   4   5      256.07      183.84     50.26 o 
   6   4   5     1249.56     1088.09     76.47 o 
   7   4   5      137.04      125.14     47.03 o 
   8   4   5      322.65      251.50     62.36 o 
  -8   5   5        7.12        0.00     52.40 o 
  -7   5   5      641.13      634.96     55.92 o 
  -6   5   5        8.91       32.37     57.40 o 
  -5   5   5     1626.31     1650.23     85.22 o 
  -4   5   5      562.32      427.47     48.07 o 
  -3   5   5     3057.71     3086.87     57.98 o 
  -2   5   5     5027.27     4676.58     98.45 o 
  -1   5   5     1881.70     1857.26     51.12 o 
   0   5   5    14256.09    13411.24    471.94 o 
   1   5   5       14.56        0.00     45.82 o 
   2   5   5    10041.82    10041.29    116.84 o 
   3   5   5        1.57        0.00     44.05 o 
   4   5   5     2244.75     2330.61    151.22 o 
   5   5   5        0.12       10.75     52.85 o 
   6   5   5      548.24      614.42     46.37 o 
   7   5   5       71.11       82.30     78.85 o 
   8   5   5        5.94       86.05     63.85 o 
  -8   6   5        3.17        0.00     62.35 o 
  -7   6   5       84.50      158.11     53.23 o 
  -6   6   5      462.26      449.59     62.35 o 
  -5   6   5      295.81      267.86     53.46 o 
  -4   6   5      113.59      145.33     48.31 o 
  -3   6   5     1096.10     1020.05     62.32 o 
  -2   6   5      767.05      785.84     47.82 o 
  -1   6   5      791.06      758.40     53.10 o 
   0   6   5        1.59       53.09     44.64 o 
   1   6   5      300.57      271.02     55.36 o 
   2   6   5        1.94       21.76     48.00 o 
   3   6   5       16.44        7.02     56.65 o 
   4   6   5      689.24      618.95     46.91 o 
   5   6   5       85.70       53.16     62.35 o 
   6   6   5      397.13      418.18     47.87 o 
   7   6   5        8.21       32.11     63.16 o 
  -7   7   5       75.50      128.67     67.21 o 
  -6   7   5        0.55        0.00     64.06 o 
  -5   7   5       19.27       42.36     46.53 o 
  -4   7   5      208.34      336.87     55.08 o 
  -3   7   5       18.63       56.92     58.99 o 
  -2   7   5      282.44      340.81     49.35 o 
  -1   7   5      223.98      211.05     49.26 o 
   0   7   5      365.45      333.13     52.81 o 
   1   7   5      769.15      798.16     52.81 o 
   2   7   5      135.31      109.89     50.50 o 
   3   7   5      127.50      118.99     53.56 o 
   4   7   5        4.57       59.65     51.80 o 
   5   7   5       85.03       34.24     71.23 o 
   6   7   5       19.48        5.63     56.12 o 
   7   7   5       51.54       63.78     68.43 o 
  -7   8   5       21.59        0.00    110.96 o 
  -6   8   5      357.09      435.68     65.52 o 
  -5   8   5       27.34       67.84     56.84 o 
  -4   8   5       74.40      143.29     52.26 o 
  -3   8   5      510.04      524.95     51.17 o 
  -2   8   5      840.31      882.73     59.96 o 
  -1   8   5        2.81        0.00     48.55 o 
   0   8   5       19.90        0.00     59.22 o 
   1   8   5      136.18      211.50     52.22 o 
   2   8   5      182.22      202.23     56.91 o 
   3   8   5      287.19      278.19     61.86 o 
   4   8   5       13.56       49.16     68.67 o 
   5   8   5      196.58      275.47     70.27 o 
   6   8   5       98.59      141.01     65.69 o 
  -6   9   5       11.75       74.46     70.72 o 
  -5   9   5      643.52      623.96     59.73 o 
  -4   9   5      543.79      427.76     52.08 o 
  -3   9   5      185.65      250.81     52.75 o 
  -2   9   5      730.77      675.28     53.76 o 
  -1   9   5      238.96      196.68     48.62 o 
   0   9   5      260.10      361.78     50.89 o 
   1   9   5      582.56      491.54     49.80 o 
   2   9   5      892.98      987.94     96.70 o 
   3   9   5        3.20        0.00     55.95 o 
   4   9   5      324.73      390.54     61.19 o 
   5   9   5       37.21      119.93     77.72 o 
   6   9   5      112.05      121.38     74.57 o 
  -5  10   5       42.47       85.24     63.76 o 
  -4  10   5        9.07        0.00     64.04 o 
  -3  10   5      149.94      224.83     59.89 o 
  -2  10   5        4.49        0.00     59.01 o 
  -1  10   5      361.16      523.95     75.85 o 
   0  10   5       40.52      111.87     54.64 o 
   1  10   5       68.25       99.61     54.20 o 
   2  10   5       15.79       55.50     56.14 o 
   3  10   5        0.76       31.96     57.76 o 
   4  10   5       28.20       89.30    108.87 o 
   5  10   5        1.11        0.00     72.72 o 
  -4  11   5       59.21       39.44     64.79 o 
  -3  11   5       47.94       39.16     53.21 o 
  -2  11   5       26.50        0.00     55.17 o 
  -1  11   5      370.52      363.62     52.53 o 
   0  11   5       84.51      193.83     49.86 o 
   1  11   5      228.73      402.22     81.43 o 
   2  11   5        2.69        0.00     60.35 o 
   3  11   5      278.68      396.17     67.58 o 
   4  11   5       50.31       17.83     72.11 o 
  -2  12   5       54.88      125.25     57.73 o 
  -1  12   5       48.59      165.37     58.34 o 
   0  12   5       67.58      207.76     60.20 o 
   1  12   5        1.64        0.00     69.07 o 
   2  12   5        6.33        0.00     59.16 o 
  -9   0   6      149.17      152.38     84.60 o 
  -8   0   6     2054.94     2092.08    162.26 o 
  -7   0   6      778.72      807.07     87.17 o 
  -6   0   6     1531.38     1630.89    138.02 o 
  -5   0   6     4986.11     5269.17    193.82 o 
  -4   0   6    13595.91    14589.69    733.05 o 
  -3   0   6    11035.14    11095.48    128.33 o 
  -2   0   6    23230.89    23453.87    192.14 o 
  -1   0   6    55989.14    49994.10   3506.84 o 
   0   0   6    10086.12    13408.98    181.75 o 
   1   0   6     2346.54     2642.95    100.01 o 
   2   0   6     5251.49     5192.32    115.13 o 
   3   0   6    13961.43    14449.92    147.07 o 
   4   0   6     2164.87     2128.08     68.86 o 
   5   0   6     3207.70     3462.72    104.51 o 
   6   0   6      359.24      385.36     99.01 o 
   7   0   6      145.05      188.40    100.85 o 
   8   0   6       63.18        0.00     91.30 o 
  -9   1   6      585.73      631.47     58.79 o 
  -8   1   6       17.74       22.88     58.61 o 
  -7   1   6      320.34      314.02     50.84 o 
  -6   1   6     1946.89     2047.62     96.14 o 
  -5   1   6     9629.39     9474.51    280.75 o 
  -4   1   6     4714.80     4563.46    316.87 o 
  -3   1   6     7838.17     8176.17    157.21 o 
  -2   1   6      393.04      501.77     42.37 o 
  -1   1   6     8595.16     9082.79    197.69 o 
   0   1   6     8567.67     8867.07    175.59 o 
   1   1   6    36406.05    35062.55    357.73 o 
   2   1   6    14746.19    13173.47   4050.25 o 
   3   1   6     2160.04     1712.20    878.23 o 
   4   1   6     1652.03     1971.68    108.20 o 
   5   1   6     5422.24     5604.02    294.63 o 
   6   1   6     1700.69     1683.82     57.88 o 
   7   1   6      209.18      187.91     76.20 o 
   8   1   6      244.36      378.60    115.32 o 
  -9   2   6      334.91      310.83     68.25 o 
  -8   2   6      721.32      715.60     58.88 o 
  -7   2   6       59.14      103.98     46.69 o 
  -6   2   6     3799.28     3819.19    112.61 o 
  -5   2   6      220.13      222.04     40.64 o 
  -4   2   6     1530.16     1511.56     43.76 o 
  -3   2   6      367.61      379.49     44.09 o 
  -2   2   6    37467.65    35247.56    542.85 o 
  -1   2   6    10205.00    10167.47    113.22 o 
   0   2   6     1369.06     1454.59     39.39 o 
   1   2   6     4109.85     4216.90     83.55 o 
   2   2   6    10980.38    12101.91    876.83 o 
   3   2   6     5361.60     5216.76    193.85 o 
   4   2   6      313.11      305.93     58.15 o 
   5   2   6     3887.53     3986.76    736.75 o 
   6   2   6       79.24      166.91     53.80 o 
   7   2   6      324.40      317.14     60.96 o 
   8   2   6      334.10      291.89     67.13 o 
  -9   3   6      196.80      281.44     73.48 o 
  -8   3   6       21.70       89.63     56.04 o 
  -7   3   6      788.42      688.20     76.51 o 
  -6   3   6      837.88      874.24     41.70 o 
  -5   3   6     7619.33     7883.75    198.57 o 
  -4   3   6      288.72      280.66     39.82 o 
  -3   3   6     7462.36     7558.84    134.78 o 
  -2   3   6      231.12      216.62     48.06 o 
  -1   3   6    21782.20    20830.55    525.93 o 
   0   3   6      242.16      265.64     49.12 o 
   1   3   6     3613.01     3910.14     83.34 o 
   2   3   6    28434.75    28754.11    806.39 o 
   3   3   6     4591.48     4726.04     80.97 o 
   4   3   6      205.24      216.88     51.36 o 
   5   3   6        7.48       61.67     44.82 o 
   6   3   6     2927.46     2623.41    299.27 o 
   7   3   6      152.51      234.97     67.48 o 
   8   3   6      209.09      231.96     65.92 o 
  -8   4   6      157.05      181.30     54.70 o 
  -7   4   6       52.35       27.01     45.36 o 
  -6   4   6     3550.83     3718.74    104.51 o 
  -5   4   6     2069.53     2005.03     62.38 o 
  -4   4   6     1336.73     1319.51     79.66 o 
  -3   4   6     2054.42     1962.18     57.95 o 
  -2   4   6    19598.22    18654.09    530.11 o 
  -1   4   6       48.00       75.49     45.57 o 
   0   4   6     5274.65     5397.53    141.95 o 
   1   4   6    11632.47    11888.32    142.93 o 
   2   4   6     9451.71     9686.56    268.32 o 
   3   4   6     1695.68     1719.36     55.94 o 
   4   4   6      642.57      630.39     61.37 o 
   5   4   6     3557.93     3775.71    346.19 o 
   6   4   6       10.82       33.40     45.91 o 
   7   4   6      416.59      339.77     60.95 o 
   8   4   6        6.22       71.98     69.03 o 
  -8   5   6      301.05      232.98     58.41 o 
  -7   5   6      350.84      363.91     54.13 o 
  -6   5   6      195.65      205.93     61.99 o 
  -5   5   6     1867.89     1913.02     61.04 o 
  -4   5   6       28.08       65.47     52.68 o 
  -3   5   6     6324.60     5728.07    105.30 o 
  -2   5   6     2326.44     2287.61     56.83 o 
  -1   5   6    10672.51     9825.71    301.01 o 
   0   5   6     2173.92     2199.30     93.58 o 
   1   5   6     3600.91     3862.10    123.92 o 
   2   5   6     3859.41     4094.85    154.33 o 
   3   5   6     3253.15     3556.80     58.45 o 
   4   5   6     4533.74     4092.57    109.50 o 
   5   5   6        4.98        0.00     83.30 o 
   6   5   6      512.68      444.47     56.93 o 
   7   5   6       78.62       68.57     54.77 o 
   8   5   6      415.94      364.17     83.46 o 
  -8   6   6      565.85      565.16     57.45 o 
  -7   6   6      476.52      427.77     61.27 o 
  -6   6   6       97.93      118.49     63.92 o 
  -5   6   6        5.11       50.25     48.05 o 
  -4   6   6     7881.94     7158.78    230.40 o 
  -3   6   6        0.99        0.00     54.72 o 
  -2   6   6      351.59      370.40     45.84 o 
  -1   6   6     2116.19     2065.61     76.03 o 
   0   6   6    24258.89    22673.00    582.75 o 
   1   6   6     3078.00     2963.14    135.09 o 
   2   6   6      244.42      254.34     44.99 o 
   3   6   6     2212.83     2298.08     96.60 o 
   4   6   6      955.47     1080.79     56.74 o 
   5   6   6     1219.90     1234.75     60.40 o 
   6   6   6       96.83      109.24     47.26 o 
   7   6   6      691.42      715.98     88.97 o 
  -7   7   6     1081.28      884.01     67.15 o 
  -6   7   6        1.13        0.00     59.65 o 
  -5   7   6      580.81      546.59     58.54 o 
  -4   7   6      709.41      876.63     58.86 o 
  -3   7   6     9391.02     9498.58    253.74 o 
  -2   7   6      673.84      536.52     54.10 o 
  -1   7   6     3021.74     3003.66     81.94 o 
   0   7   6     4504.26     4010.83    206.28 o 
   1   7   6     3628.04     3309.33    200.19 o 
   2   7   6       21.22       31.92     51.58 o 
   3   7   6      685.55      715.99     50.89 o 
   4   7   6     6435.63     6715.10    176.24 o 
   5   7   6       62.90       92.39     63.33 o 
   6   7   6       40.66        0.00     55.40 o 
   7   7   6        3.95        1.32     61.88 o 
  -7   8   6      140.04      143.54     71.55 o 
  -6   8   6      257.92      231.08     57.37 o 
  -5   8   6       52.27       84.56     59.81 o 
  -4   8   6     3346.49     3143.17     91.76 o 
  -3   8   6       57.43      134.44     49.82 o 
  -2   8   6      637.61      610.19     53.66 o 
  -1   8   6        4.79       59.06     43.37 o 
   0   8   6     6932.60     6791.76    295.91 o 
   1   8   6     3565.65     3644.86    246.83 o 
   2   8   6      251.04      330.88     95.68 o 
   3   8   6     1362.82     1432.36     58.51 o 
   4   8   6      487.22      495.51     52.07 o 
   5   8   6      317.45      342.67     56.96 o 
   6   8   6      113.05       83.82     62.99 o 
  -6   9   6        3.50       98.45     64.55 o 
  -5   9   6       74.41       64.02     64.39 o 
  -4   9   6       10.88       13.29     63.54 o 
  -3   9   6     1885.43     1917.28     58.98 o 
  -2   9   6      624.97      663.70     74.26 o 
  -1   9   6     2514.68     2506.46    132.02 o 
   0   9   6     1686.21     1435.00     88.77 o 
   1   9   6      294.31      308.26     54.43 o 
   2   9   6      568.38      610.86     53.46 o 
   3   9   6     1740.67     1845.21    134.64 o 
   4   9   6     1002.69     1077.46    153.98 o 
   5   9   6       35.99       90.63     67.83 o 
  -5  10   6      126.48      193.38     68.17 o 
  -4  10   6      455.51      350.69     59.22 o 
  -3  10   6     1109.27     1127.87     61.85 o 
  -2  10   6     2104.79     2196.90    110.81 o 
  -1  10   6      102.05      130.32     53.02 o 
   0  10   6      710.54      754.97     78.69 o 
   1  10   6     1791.61     1929.75    105.10 o 
   2  10   6      682.43      746.48     60.97 o 
   3  10   6      355.92      263.90     57.18 o 
   4  10   6        6.85      147.15     62.26 o 
   5  10   6      182.45      179.64     62.08 o 
  -4  11   6      143.52      174.98     62.36 o 
  -3  11   6      443.26      457.24     59.75 o 
  -2  11   6      256.04      216.65     61.40 o 
  -1  11   6     1470.61     1455.14     79.06 o 
   0  11   6      132.48      194.84     63.45 o 
   1  11   6      120.24      172.51     46.49 o 
   2  11   6      443.87      435.87     57.28 o 
   3  11   6      560.73      475.01     56.74 o 
  -2  12   6      386.07      324.80     63.25 o 
  -1  12   6      119.98      163.23     59.20 o 
   0  12   6      460.99      593.06     64.78 o 
   1  12   6       93.41      148.68     63.12 o 
  -9   1   7       62.42      111.74     60.94 o 
  -8   1   7       44.27       36.32     56.70 o 
  -7   1   7      396.97      374.99     52.20 o 
  -6   1   7       65.28       54.04     48.61 o 
  -5   1   7     1264.62     1229.16     47.96 o 
  -4   1   7       29.61       38.72     47.41 o 
  -3   1   7     5444.72     5497.74    163.73 o 
  -2   1   7       84.05       98.19     66.47 o 
  -1   1   7      328.42      339.06     52.48 o 
   0   1   7      920.88     1028.59     44.77 o 
   1   1   7      281.91      319.31     53.05 o 
   2   1   7       16.51       25.87     40.33 o 
   3   1   7      309.54      245.63     92.52 o 
   4   1   7       28.34        0.00     60.34 o 
   5   1   7      479.28      562.96     62.15 o 
   6   1   7        5.76       22.05     54.80 o 
   7   1   7      123.27      236.54     79.17 o 
   8   1   7        5.25       24.12     74.79 o 
  -9   2   7        2.75        0.00     67.03 o 
  -8   2   7      192.50      254.52     53.47 o 
  -7   2   7        1.40       13.17     51.30 o 
  -6   2   7      291.20      350.44     44.49 o 
  -5   2   7     1070.11     1099.72     44.24 o 
  -4   2   7      300.02      281.43     42.73 o 
  -3   2   7     8399.38     8462.48    163.64 o 
  -2   2   7     6904.07     7495.55    109.15 o 
  -1   2   7     7686.05     7385.84     94.31 o 
   0   2   7      733.58      807.39     39.99 o 
   1   2   7    16918.90    16942.22    558.56 o 
   2   2   7       86.34      144.29     52.12 o 
   3   2   7     6627.99     7285.38    681.07 o 
   4   2   7      363.60      395.07    108.76 o 
   5   2   7     1069.81     1079.85    215.99 o 
   6   2   7      158.44      234.08     55.90 o 
   7   2   7       12.06       64.24     52.71 o 
   8   2   7      215.72      317.29     73.83 o 
  -9   3   7       29.46      200.38     76.65 o 
  -8   3   7       62.69       81.86     82.05 o 
  -7   3   7      279.46      283.75     41.94 o 
  -6   3   7      299.69      276.89     43.59 o 
  -5   3   7     1496.57     1444.75     52.43 o 
  -4   3   7     2576.83     2641.82     55.32 o 
  -3   3   7     3495.83     3524.96     55.15 o 
  -2   3   7     1282.88     1278.00     46.69 o 
  -1   3   7      324.92      347.39     44.01 o 
   0   3   7      241.90      293.95     42.13 o 
   1   3   7      763.58      818.57     51.54 o 
   2   3   7      159.20      171.60     42.96 o 
   3   3   7     1540.46     1473.12     45.52 o 
   4   3   7     1826.94     1841.24     80.76 o 
   5   3   7     1163.68     1293.54     95.90 o 
   6   3   7      126.59      233.94     54.05 o 
   7   3   7      188.91      189.62     53.64 o 
   8   3   7       31.24      106.66     65.90 o 
  -8   4   7       79.69       85.54     55.13 o 
  -7   4   7      176.30      198.48     52.07 o 
  -6   4   7        1.22       69.44     48.18 o 
  -5   4   7        4.33       22.56     44.75 o 
  -4   4   7      337.80      358.98     45.91 o 
  -3   4   7       21.72        0.76     44.20 o 
  -2   4   7     7911.07     7766.48    149.31 o 
  -1   4   7      906.10      992.33     50.55 o 
   0   4   7     6269.35     5811.39     97.52 o 
   1   4   7     1504.07     1563.80     42.78 o 
   2   4   7     6513.95     6206.53    297.02 o 
   3   4   7        6.40        0.00     49.17 o 
   4   4   7     1054.10     1136.88     85.23 o 
   5   4   7        8.29       49.76     43.00 o 
   6   4   7       52.84       45.95     46.62 o 
   7   4   7      168.21      197.56     65.60 o 
   8   4   7       96.06       99.18     70.91 o 
  -8   5   7      167.00      174.16     56.74 o 
  -7   5   7        1.96       59.74     51.65 o 
  -6   5   7     1152.88     1221.09     65.62 o 
  -5   5   7        0.43        0.00     54.07 o 
  -4   5   7     3461.27     3143.42     58.60 o 
  -3   5   7       39.25        3.37     53.78 o 
  -2   5   7     2104.18     2331.26     57.09 o 
  -1   5   7        0.11        3.89     48.90 o 
   0   5   7        7.27       15.11     43.72 o 
   1   5   7      252.84      222.74     44.06 o 
   2   5   7      354.54      265.77     37.29 o 
   3   5   7      668.92      673.74     48.34 o 
   4   5   7     2013.78     1796.63     93.10 o 
   5   5   7      311.61      384.42     63.33 o 
   6   5   7      355.37      443.21     48.91 o 
   7   5   7       16.54        4.60     51.38 o 
  -8   6   7        8.83       32.94     51.99 o 
  -7   6   7      189.89      100.89     66.69 o 
  -6   6   7       41.51        6.82     62.29 o 
  -5   6   7      783.88      863.48     56.92 o 
  -4   6   7     1709.40     1469.00     63.25 o 
  -3   6   7        6.46       41.86     50.40 o 
  -2   6   7     1148.32     1020.87     48.69 o 
  -1   6   7        0.02       22.01     37.79 o 
   0   6   7     6911.21     6742.61    251.25 o 
   1   6   7      103.83      114.97     55.70 o 
   2   6   7      841.61      921.92     60.14 o 
   3   6   7      273.48      355.57     44.83 o 
   4   6   7      411.27      502.30     57.10 o 
   5   6   7      162.18      146.00     84.47 o 
   6   6   7        6.39        0.00     60.02 o 
   7   6   7      167.82      189.11     50.07 o 
  -7   7   7       50.53        0.00     67.98 o 
  -6   7   7       40.12       52.55     57.57 o 
  -5   7   7      513.00      530.29     52.07 o 
  -4   7   7      109.06       89.66     57.75 o 
  -3   7   7      264.23      316.54     49.42 o 
  -2   7   7        1.98        0.00     53.15 o 
  -1   7   7        5.78       66.29     50.85 o 
   0   7   7       23.92        0.00     36.72 o 
   1   7   7      136.69      163.09     46.45 o 
   2   7   7      462.81      488.91     47.08 o 
   3   7   7      121.09      197.55     46.22 o 
   4   7   7      298.84      304.54     61.12 o 
   5   7   7      182.31      134.49     61.56 o 
   6   7   7       23.07       40.04     73.42 o 
  -7   8   7        1.77      119.50     61.15 o 
  -6   8   7       59.96       70.81     58.59 o 
  -5   8   7       65.93      172.86     59.59 o 
  -4   8   7      423.88      460.79     61.12 o 
  -3   8   7       71.15      110.73     50.83 o 
  -2   8   7       13.46        5.00     49.72 o 
  -1   8   7     1791.25     1680.14     51.98 o 
   0   8   7     2092.90     2018.71    100.66 o 
   1   8   7      689.68      571.52     52.63 o 
   2   8   7      629.55      570.88     49.05 o 
   3   8   7        3.35       57.39     48.58 o 
   4   8   7      234.31      243.16     51.37 o 
   5   8   7       58.14       50.78     64.43 o 
   6   8   7      120.93       95.10     63.21 o 
  -6   9   7       51.25       44.68     66.73 o 
  -5   9   7       24.03       85.58     59.13 o 
  -4   9   7      223.80      168.84     57.47 o 
  -3   9   7       51.43        0.00     52.64 o 
  -2   9   7       21.32       13.11     57.83 o 
  -1   9   7        0.75       30.41     47.01 o 
   0   9   7        6.81       40.72     43.15 o 
   1   9   7        4.21      107.77     46.20 o 
   2   9   7        2.81       35.73     49.12 o 
   3   9   7       39.05      108.95     66.05 o 
   4   9   7        0.17       55.22     59.81 o 
   5   9   7        0.21      116.99     60.26 o 
  -5  10   7        1.20        0.00     63.20 o 
  -4  10   7        6.45        0.00     66.46 o 
  -3  10   7       13.68       49.61     57.66 o 
  -2  10   7      283.31      289.63     59.36 o 
  -1  10   7       24.92       73.71     49.05 o 
   0  10   7       56.63       14.70     54.97 o 
   1  10   7       19.84       19.84     46.01 o 
   2  10   7      349.87      319.76     47.62 o 
   3  10   7      164.77      215.90     50.15 o 
   4  10   7        7.27       10.18     65.15 o 
  -4  11   7        5.00       29.61     97.56 o 
  -3  11   7      143.38      242.65     56.86 o 
  -2  11   7       22.39      141.75     61.15 o 
  -1  11   7      236.59      283.94     53.44 o 
   0  11   7        3.71        0.00     57.53 o 
   1  11   7       15.99       91.27     54.04 o 
   2  11   7       29.02       23.81     50.43 o 
   3  11   7       10.82       14.58     55.19 o 
  -1  12   7      229.12      144.01     62.38 o 
   0  12   7        5.24       31.22     57.54 o 
   1  12   7      140.06      180.96     59.58 o 
  -9   0   8      470.04      457.10     88.67 o 
  -8   0   8      197.40      210.43     77.65 o 
  -7   0   8       27.60       88.93     62.82 o 
  -6   0   8     2027.30     2184.12    120.55 o 
  -5   0   8     7741.08     7544.29    157.81 o 
  -4   0   8      563.21      670.56     91.53 o 
  -3   0   8    14369.17    14735.65    153.41 o 
  -2   0   8       56.77       63.41     66.24 o 
  -1   0   8     2992.20     3093.99    122.85 o 
   0   0   8       49.67       39.04     82.13 o 
   1   0   8    56707.86    56845.68    276.41 o 
   2   0   8    11043.46    11959.99    139.43 o 
   3   0   8      849.49      954.00     68.61 o 
   4   0   8     2386.12     2418.35     87.84 o 
   5   0   8     4090.89     4407.85    119.18 o 
   6   0   8      541.60      589.57    102.60 o 
   7   0   8        1.08       12.91    113.30 o 
   8   0   8      687.89      831.38    136.75 o 
  -9   1   8      237.42      250.22     63.16 o 
  -8   1   8      392.25      440.05     50.45 o 
  -7   1   8     2454.18     2714.94    118.18 o 
  -6   1   8     2291.10     2637.81    159.68 o 
  -5   1   8      637.56      702.70     49.94 o 
  -4   1   8     3979.89     3931.01     96.02 o 
  -3   1   8    11002.74    10509.50   1811.34 o 
  -2   1   8    20908.84    19755.72    492.08 o 
  -1   1   8    12334.77    12160.20   2035.93 o 
   0   1   8    24090.52    23450.24   3952.43 o 
   1   1   8       41.64       26.74     40.69 o 
   2   1   8     5058.64     5015.67   1585.10 o 
   3   1   8     2678.80     2836.51     70.30 o 
   4   1   8     7357.97     8015.03   1018.02 o 
   5   1   8     3311.95     3545.27    200.58 o 
   6   1   8      159.60      351.03    142.45 o 
   7   1   8       50.05      156.63    129.46 o 
   8   1   8      129.91       90.07    148.44 o 
  -9   2   8      147.70      195.20     63.66 o 
  -8   2   8      113.44      136.46     57.13 o 
  -7   2   8      480.10      426.56     58.68 o 
  -6   2   8     2658.21     2685.99    123.96 o 
  -5   2   8     4453.74     4516.23     94.91 o 
  -4   2   8      261.11      244.71     43.49 o 
  -3   2   8    10029.85     9825.12    115.83 o 
  -2   2   8      302.68      368.45     47.48 o 
  -1   2   8     5101.65     5543.66     89.15 o 
   0   2   8     1262.59     1408.59     43.47 o 
   1   2   8    22328.44    23444.68    623.72 o 
   2   2   8     8864.73     9583.91    420.81 o 
   3   2   8     1459.14     1443.61    280.42 o 
   4   2   8      304.28      209.79    154.83 o 
   5   2   8      969.25      983.89     66.75 o 
   6   2   8     1735.96     1638.39     57.46 o 
   7   2   8      180.19      263.23     52.85 o 
   8   2   8      355.13      296.83    102.67 o 
  -9   3   8      448.41      461.14     80.02 o 
  -8   3   8       63.92      100.37     58.34 o 
  -7   3   8      142.94      169.36     49.67 o 
  -6   3   8     4742.82     4876.37    117.52 o 
  -5   3   8     1634.11     1628.07     52.87 o 
  -4   3   8      325.35      285.71     40.45 o 
  -3   3   8       26.04        5.96     38.13 o 
  -2   3   8    26298.90    24153.94    341.48 o 
  -1   3   8     3825.90     4096.89     60.80 o 
   0   3   8       29.73       38.35     38.12 o 
   1   3   8     4870.04     5134.77    191.80 o 
   2   3   8     6979.90     7097.05    202.05 o 
   3   3   8       49.91       49.04     44.90 o 
   4   3   8     2064.57     2006.81    180.93 o 
   5   3   8     3793.88     3516.50    590.84 o 
   6   3   8      148.86      164.57     48.97 o 
   7   3   8      173.01      215.75    109.95 o 
   8   3   8       14.27        0.44     60.34 o 
  -8   4   8      205.32      270.33     64.45 o 
  -7   4   8      699.93      673.76     54.14 o 
  -6   4   8      523.51      570.29     42.13 o 
  -5   4   8     2787.36     2766.72     56.10 o 
  -4   4   8      511.92      491.01     47.69 o 
  -3   4   8     4235.07     4126.88     87.90 o 
  -2   4   8      417.33      489.40     41.89 o 
  -1   4   8    11640.72    11395.87    335.18 o 
   0   4   8      110.51      182.67     46.71 o 
   1   4   8     4244.78     4488.49    129.70 o 
   2   4   8     2307.25     2195.61    137.61 o 
   3   4   8     7084.34     7020.68     93.33 o 
   4   4   8      496.86      560.68     51.16 o 
   5   4   8       41.27       35.54     48.49 o 
   6   4   8     1153.91      864.75    230.80 o 
   7   4   8      366.30      279.74     48.46 o 
  -8   5   8      156.48      146.64     57.14 o 
  -7   5   8      146.30      178.59     57.08 o 
  -6   5   8      748.63      828.27     56.46 o 
  -5   5   8      703.12      717.69     62.00 o 
  -4   5   8     4827.30     4538.67     68.18 o 
  -3   5   8      105.46      111.04     55.21 o 
  -2   5   8     5534.40     5270.46    174.75 o 
  -1   5   8       65.34       56.83     45.11 o 
   0   5   8    11823.79    11597.03    331.32 o 
   1   5   8     1438.39     1524.35     44.57 o 
   2   5   8     5425.02     5472.61    119.08 o 
   3   5   8     1225.31     1250.98     56.35 o 
   4   5   8     2389.96     2167.59    243.84 o 
   5   5   8      814.30      751.20     53.02 o 
   6   5   8      538.85      514.85     64.96 o 
   7   5   8      437.67      318.43     66.67 o 
  -8   6   8      664.15      605.96     62.54 o 
  -7   6   8      409.40      454.72     69.26 o 
  -6   6   8       67.25       69.92     61.89 o 
  -5   6   8     1379.97     1247.07     58.39 o 
  -4   6   8      544.55      604.98     56.69 o 
  -3   6   8     1462.37     1480.84     57.97 o 
  -2   6   8        7.73       25.00     46.09 o 
  -1   6   8     7209.10     6752.01    315.81 o 
   0   6   8     1913.08     1674.98     75.85 o 
   1   6   8     4824.17     4740.79    151.62 o 
   2   6   8      739.71      734.86     44.77 o 
   3   6   8     3714.91     3820.89     87.51 o 
   4   6   8     2980.56     3038.70    105.73 o 
   5   6   8      258.75      124.88     50.10 o 
   6   6   8       94.48      130.08     53.21 o 
   7   6   8       16.41      105.73     56.13 o 
  -7   7   8      374.65      318.53     62.13 o 
  -6   7   8       45.14       80.87     63.38 o 
  -5   7   8       98.59      147.09     57.80 o 
  -4   7   8     7719.56     7033.70     79.80 o 
  -3   7   8      508.06      523.72     48.99 o 
  -2   7   8      339.24      384.20     46.34 o 
  -1   7   8       23.62       70.76     52.67 o 
   0   7   8     6272.10     6676.11    288.34 o 
   1   7   8       64.87       80.28     50.23 o 
   2   7   8      240.80      148.56     50.01 o 
   3   7   8     2431.49     2592.13     62.09 o 
   4   7   8      634.34      739.69     61.15 o 
   5   7   8       99.93      143.46     59.76 o 
   6   7   8      347.00      372.58     57.77 o 
  -7   8   8      592.82      630.75     71.21 o 
  -6   8   8      151.38      203.10     66.90 o 
  -5   8   8      381.93      346.25     61.83 o 
  -4   8   8        5.38      129.28     57.99 o 
  -3   8   8     2691.28     2789.76     62.49 o 
  -2   8   8      561.01      496.43     52.53 o 
  -1   8   8     2606.85     2425.56    104.75 o 
   0   8   8     1239.29     1237.68     51.68 o 
   1   8   8      851.59      808.05     43.98 o 
   2   8   8       76.39      103.74     48.12 o 
   3   8   8     2038.19     2062.47     84.19 o 
   4   8   8     1711.35     1825.33    101.71 o 
   5   8   8      154.37      211.72     68.33 o 
   6   8   8      114.93       19.75     77.20 o 
  -6   9   8      339.11      341.66     67.81 o 
  -5   9   8      638.07      522.71     63.73 o 
  -4   9   8     1471.05     1351.01     63.73 o 
  -3   9   8      505.55      599.48     56.37 o 
  -2   9   8     2073.88     1902.44     82.97 o 
  -1   9   8      184.14      279.61     54.38 o 
   0   9   8     2667.31     2585.19    114.44 o 
   1   9   8      778.21      877.62     44.46 o 
   2   9   8     3302.81     3085.42    130.91 o 
   3   9   8      492.03      377.57     52.87 o 
   4   9   8       86.59       92.35     59.88 o 
   5   9   8       91.08       60.31     63.49 o 
  -5  10   8      240.78      276.63     71.27 o 
  -4  10   8       95.04      144.76     58.31 o 
  -3  10   8     1012.95     1063.54    101.27 o 
  -2  10   8       29.03       42.22     56.68 o 
  -1  10   8     2671.25     2467.78     98.48 o 
   0  10   8       99.76      165.47     48.02 o 
   1  10   8      269.55      349.47     48.00 o 
   2  10   8      337.92      425.69     50.81 o 
   3  10   8     1293.73     1309.58     81.31 o 
   4  10   8      225.22      175.43     68.44 o 
  -3  11   8        8.97       14.68     75.70 o 
  -2  11   8      887.03      840.84    111.05 o 
  -1  11   8       23.51        0.00     59.13 o 
   0  11   8      417.00      539.93     61.93 o 
   1  11   8      162.41      120.27     58.42 o 
   2  11   8      806.24      757.45    106.37 o 
   3  11   8      183.18      146.08     59.63 o 
  -9   1   9        0.06        1.72     58.80 o 
  -8   1   9       12.45       31.58     57.15 o 
  -7   1   9        4.66       47.05     55.24 o 
  -6   1   9       29.32       63.79     48.45 o 
  -5   1   9      372.97      480.48     56.39 o 
  -4   1   9       31.18       62.94     61.27 o 
  -3   1   9     2073.21     2191.61     70.86 o 
  -2   1   9       19.50       44.52     76.52 o 
  -1   1   9     6420.82     6037.03   1053.30 o 
   0   1   9       92.93       39.30     40.12 o 
   1   1   9     4111.81     3944.38   1233.96 o 
   2   1   9     2305.68     2142.14    581.36 o 
   3   1   9      728.80      585.59    182.92 o 
   4   1   9      224.11      207.58     58.05 o 
   5   1   9      220.73      173.71     49.98 o 
   6   1   9      360.77      483.33     72.05 o 
   7   1   9        0.62       87.64     67.58 o 
   8   1   9       72.24      217.03     93.77 o 
  -9   2   9      222.70      229.80     69.72 o 
  -8   2   9        0.65       28.06     64.34 o 
  -7   2   9      686.96      610.81     54.10 o 
  -6   2   9       17.14       51.75     49.71 o 
  -5   2   9     2243.27     2098.71    175.43 o 
  -4   2   9      304.11      399.48     39.00 o 
  -3   2   9     1232.34     1233.30     56.31 o 
  -2   2   9     1726.04     1855.76     71.19 o 
  -1   2   9       12.79       57.34     42.25 o 
   0   2   9      621.84      507.06     47.77 o 
   1   2   9      292.46      343.63     47.62 o 
   2   2   9     4382.78     4843.78    103.63 o 
   3   2   9     1340.26      908.70    353.46 o 
   4   2   9      700.42      431.33    194.75 o 
   5   2   9      635.95      593.34     54.03 o 
   6   2   9       29.45        0.00     56.22 o 
   7   2   9       53.48      118.04     55.34 o 
   8   2   9        9.32        0.00     82.93 o 
  -8   3   9       53.17       98.16     65.77 o 
  -7   3   9       17.45        0.00     48.82 o 
  -6   3   9       10.70       44.53     45.24 o 
  -5   3   9      994.10      987.42     44.59 o 
  -4   3   9      118.57      120.19     43.96 o 
  -3   3   9     3138.69     3034.20     58.77 o 
  -2   3   9     1687.93     1628.70     72.09 o 
  -1   3   9     7251.62     7412.23    246.58 o 
   0   3   9     1381.53     1457.09     43.58 o 
   1   3   9     3696.66     4046.03    119.09 o 
   2   3   9       34.46       70.21     41.41 o 
   3   3   9       27.07       46.14     52.23 o 
   4   3   9      151.66      119.27     53.84 o 
   5   3   9        2.26        0.00     55.65 o 
   6   3   9      323.05      289.20     60.69 o 
   7   3   9      128.40      150.23     65.19 o 
  -8   4   9      248.76      358.02     65.27 o 
  -7   4   9       12.66       36.49     49.53 o 
  -6   4   9      852.93      853.61     51.08 o 
  -5   4   9       12.03       72.96     50.55 o 
  -4   4   9     1893.67     1911.37     83.92 o 
  -3   4   9       81.98      124.46     45.67 o 
  -2   4   9      325.04      338.94     42.40 o 
  -1   4   9     1231.61     1110.05     42.43 o 
   0   4   9      530.52      544.37     46.62 o 
   1   4   9     3333.20     3413.48    122.48 o 
   2   4   9      156.96      127.37     49.15 o 
   3   4   9     1862.38     1781.87    139.20 o 
   4   4   9     2461.02     2353.14    229.84 o 
   5   4   9      441.35      489.23    106.74 o 
   6   4   9       41.56       77.23     53.45 o 
   7   4   9        9.38       29.23     55.00 o 
  -8   5   9       14.31       11.90     60.01 o 
  -7   5   9       13.07       38.31     58.65 o 
  -6   5   9      148.50       82.45     62.52 o 
  -5   5   9       45.84        8.93     53.33 o 
  -4   5   9     2343.63     2119.19     58.45 o 
  -3   5   9       14.86        0.00     54.86 o 
  -2   5   9     4487.15     3994.36    111.81 o 
  -1   5   9       20.68       65.67     48.34 o 
   0   5   9     5471.85     5464.79    231.27 o 
   1   5   9      156.56      143.41     38.37 o 
   2   5   9     1343.08     1356.30     54.89 o 
   3   5   9     1493.85     1429.01     50.50 o 
   4   5   9      257.67      311.98     87.26 o 
   5   5   9      387.33      386.94     60.86 o 
   6   5   9       39.11       14.26     45.16 o 
   7   5   9      340.33      312.89     53.64 o 
  -7   6   9        6.84       31.07     60.39 o 
  -6   6   9      328.49      307.77     55.48 o 
  -5   6   9        3.08       97.94     55.66 o 
  -4   6   9      315.31      330.18     54.98 o 
  -3   6   9       63.22       70.80     45.87 o 
  -2   6   9       25.60       98.74     51.50 o 
  -1   6   9      679.86      582.17     44.15 o 
   0   6   9       19.58       68.57     38.80 o 
   1   6   9      373.91      365.77     54.32 o 
   2   6   9     1313.77     1256.22     55.02 o 
   3   6   9     1163.59     1213.47     52.35 o 
   4   6   9       65.89       56.10     50.20 o 
   5   6   9       30.57       49.69     55.28 o 
   6   6   9       34.33       76.94     78.82 o 
  -7   7   9       53.47      105.37     64.37 o 
  -6   7   9       59.60       28.30     66.18 o 
  -5   7   9        4.39       54.05     51.20 o 
  -4   7   9      106.44      132.69     48.83 o 
  -3   7   9      257.29      236.47     54.08 o 
  -2   7   9       50.15      119.99     49.17 o 
  -1   7   9       33.59      111.17     45.88 o 
   0   7   9      123.35      213.59     44.13 o 
   1   7   9        2.16        0.00     45.04 o 
   2   7   9       60.04      110.70     46.79 o 
   3   7   9        9.64        0.00     52.28 o 
   4   7   9      279.69      234.17     58.69 o 
   5   7   9        1.52       39.28     53.65 o 
   6   7   9       74.82       25.20     62.58 o 
  -6   8   9      166.34      119.05     73.06 o 
  -5   8   9      117.35      150.20     52.56 o 
  -4   8   9      143.40      170.49     52.01 o 
  -3   8   9      468.92      567.58     56.24 o 
  -2   8   9      197.76      237.14     50.99 o 
  -1   8   9      450.55      602.88     52.55 o 
   0   8   9     1753.25     1698.56     49.20 o 
   1   8   9       64.45       34.67     45.31 o 
   2   8   9      206.05      127.09     43.82 o 
   3   8   9        0.24        5.77     58.35 o 
   4   8   9       59.51      121.45     62.96 o 
   5   8   9       42.34       24.54     63.07 o 
  -6   9   9       76.23      151.78     63.58 o 
  -5   9   9       67.50      152.58     62.33 o 
  -4   9   9       94.84      128.92     59.61 o 
  -3   9   9      135.24      149.68     57.97 o 
  -2   9   9     1043.55     1028.02     55.46 o 
  -1   9   9       14.15       45.32     53.60 o 
   0   9   9      391.91      455.33     47.16 o 
   1   9   9      130.20       72.01     44.97 o 
   2   9   9      231.55      297.70     55.30 o 
   3   9   9        2.83       98.67     65.13 o 
   4   9   9      236.44      357.19     92.81 o 
   5   9   9       59.33       99.53     69.19 o 
  -5  10   9       62.88      150.45     66.34 o 
  -4  10   9        5.00        0.00     62.51 o 
  -3  10   9        1.44       10.80     55.43 o 
  -2  10   9        0.63       37.70     54.99 o 
  -1  10   9       77.35      110.78     57.28 o 
   0  10   9       27.34        0.00     47.21 o 
   1  10   9       20.66       48.44     48.47 o 
   2  10   9       57.78       86.95     53.24 o 
   3  10   9        5.57       16.10     57.37 o 
   4  10   9       99.40      223.65     69.50 o 
  -3  11   9       30.23       23.61     65.13 o 
  -2  11   9       56.51       71.13     58.75 o 
  -1  11   9      203.29      228.29     61.20 o 
   0  11   9       13.11       23.62     52.45 o 
   1  11   9      124.15      126.85     54.94 o 
   2  11   9        0.05       49.82     60.91 o 
  -9   0  10       70.09       54.29    102.38 o 
  -8   0  10        2.04        0.00     94.81 o 
  -7   0  10     4062.77     4231.94    138.92 o 
  -6   0  10      739.79      804.48    105.66 o 
  -5   0  10       77.72       47.83     69.60 o 
  -4   0  10     4134.75     4705.81    109.40 o 
  -3   0  10    17414.42    17468.60    152.80 o 
  -2   0  10     4002.17     4228.76    123.76 o 
  -1   0  10     2143.83     2081.22    251.66 o 
   0   0  10    24950.22    24680.15    201.16 o 
   1   0  10      828.11      826.41     92.75 o 
   2   0  10      201.63      296.81     65.40 o 
   3   0  10       38.80        6.34     64.63 o 
   4   0  10    16576.47    17008.01   1182.89 o 
   5   0  10     2214.83     2293.20     81.59 o 
   6   0  10       22.27      136.37    109.71 o 
   7   0  10      118.58      271.29    111.77 o 
  -9   1  10       81.25       61.65     71.44 o 
  -8   1  10      278.90      217.05     66.51 o 
  -7   1  10        3.25       21.09     62.42 o 
  -6   1  10     1348.18     1399.25     66.49 o 
  -5   1  10     1436.04     1466.45     72.60 o 
  -4   1  10     6195.37     6285.01     80.18 o 
  -3   1  10    13451.71    13558.93    420.92 o 
  -2   1  10      236.84      186.73     81.75 o 
  -1   1  10      804.16      825.58    156.42 o 
   0   1  10     4622.75     4351.45    764.19 o 
   1   1  10    24812.86    24006.19   6024.41 o 
   2   1  10      506.60      482.22     55.94 o 
   3   1  10     2280.97     2497.18    129.85 o 
   4   1  10      406.67      461.64    122.93 o 
   5   1  10     1707.99     1848.56    133.27 o 
   6   1  10       50.96       99.51     51.44 o 
   7   1  10      276.96      360.20     86.22 o 
  -8   2  10        8.20       21.60     56.96 o 
  -7   2  10     1417.09     1623.32    114.72 o 
  -6   2  10     1848.88     1960.23    109.74 o 
  -5   2  10     1003.92     1021.47     64.59 o 
  -4   2  10      322.71      437.95     55.72 o 
  -3   2  10     3236.21     3343.23    271.16 o 
  -2   2  10    13842.86    12976.71    698.82 o 
  -1   2  10      906.62      954.23     53.44 o 
   0   2  10     8489.82     8583.21    191.76 o 
   1   2  10     1280.04     1166.08     55.04 o 
   2   2  10     3170.00     2704.19    652.26 o 
   3   2  10      523.32      263.19    109.66 o 
   4   2  10     3917.59     3444.17    866.62 o 
   5   2  10     2102.49     2060.40    187.06 o 
   6   2  10       87.60      195.89     52.17 o 
   7   2  10       87.99       81.77     66.65 o 
  -8   3  10      141.27      152.75     64.33 o 
  -7   3  10      386.48      405.17     57.46 o 
  -6   3  10     2312.02     2209.24     90.72 o 
  -5   3  10      493.15      578.60     55.86 o 
  -4   3  10     1512.72     1627.52     50.52 o 
  -3   3  10     9951.83     9641.39    306.09 o 
  -2   3  10      633.40      630.29     43.27 o 
  -1   3  10     5234.17     5061.84    157.64 o 
   0   3  10     1142.90     1096.73     45.91 o 
   1   3  10     5371.28     5434.11    263.32 o 
   2   3  10     2775.37     2874.69    218.63 o 
   3   3  10     3632.29     3509.85    219.29 o 
   4   3  10      476.39      369.76    175.05 o 
   5   3  10      236.95       85.03     62.84 o 
   6   3  10      441.09      404.13     71.04 o 
   7   3  10      629.78      552.56     67.20 o 
  -8   4  10        1.04        0.00     79.64 o 
  -7   4  10      275.55      275.81     47.47 o 
  -6   4  10     1511.19     1676.97     54.90 o 
  -5   4  10     3213.76     3054.64     58.06 o 
  -4   4  10      515.94      585.23     44.40 o 
  -3   4  10        5.84       26.51     47.05 o 
  -2   4  10    12960.57    12575.70    577.47 o 
  -1   4  10     3468.96     3421.19     87.46 o 
   0   4  10     3903.41     3941.58     69.91 o 
   1   4  10     1722.49     1820.89     64.26 o 
   2   4  10     6387.88     6870.20    258.26 o 
   3   4  10      187.19      217.04     45.04 o 
   4   4  10      536.39      520.57     44.72 o 
   5   4  10      623.75      448.72    123.66 o 
   6   4  10      905.06      870.47    173.20 o 
   7   4  10      235.32      178.76     60.86 o 
  -8   5  10      481.59      341.85     61.63 o 
  -7   5  10       71.52      111.51     51.61 o 
  -6   5  10      522.59      475.88     64.98 o 
  -5   5  10     1770.08     1760.84     72.77 o 
  -4   5  10     1213.58     1206.02     44.84 o 
  -3   5  10     1443.71     1489.70     76.54 o 
  -2   5  10      647.18      668.20     51.11 o 
  -1   5  10     9040.55     8764.41    325.65 o 
   0   5  10       12.79       57.05     40.19 o 
   1   5  10     1754.53     1773.79     54.75 o 
   2   5  10       37.47       93.40     48.28 o 
   3   5  10     4587.14     5126.44    201.28 o 
   4   5  10       69.27       99.29     52.42 o 
   5   5  10      778.96      878.70    173.78 o 
   6   5  10        0.24        0.00     46.50 o 
   7   5  10      200.34      187.28     64.51 o 
  -7   6  10      329.88      359.62     64.38 o 
  -6   6  10       15.79       46.91     65.86 o 
  -5   6  10      962.25      962.65     58.11 o 
  -4   6  10     4562.24     4250.55    119.38 o 
  -3   6  10      972.06      900.40     66.63 o 
  -2   6  10      362.47      336.45     50.83 o 
  -1   6  10      271.47      232.91     50.10 o 
   0   6  10     8140.69     7943.51    215.88 o 
   1   6  10      483.83      503.15     48.53 o 
   2   6  10     1502.37     1508.10     80.00 o 
   3   6  10      819.12      931.02     53.02 o 
   4   6  10      481.09      513.92     50.58 o 
   5   6  10      105.90      125.96     76.93 o 
   6   6  10      441.45      576.01     81.51 o 
  -7   7  10       84.62      150.62     64.05 o 
  -6   7  10      317.12      361.98     67.10 o 
  -5   7  10     1255.98     1042.67     61.28 o 
  -4   7  10      737.08      682.59     56.52 o 
  -3   7  10      912.34      925.48     56.32 o 
  -2   7  10     1827.65     1691.89    105.59 o 
  -1   7  10     4456.07     4230.91     93.93 o 
   0   7  10     1397.79     1350.11     67.73 o 
   1   7  10      435.43      418.72     44.53 o 
   2   7  10       32.04       35.23     50.87 o 
   3   7  10     1062.02     1229.73     59.69 o 
   4   7  10     1291.27     1253.00     57.62 o 
   5   7  10      698.93      753.71     77.01 o 
   6   7  10      162.23      123.72     73.99 o 
  -6   8  10       18.13      125.15     68.61 o 
  -5   8  10      567.86      577.39     60.72 o 
  -4   8  10     2624.43     2477.81    167.78 o 
  -3   8  10      329.95      318.78     56.82 o 
  -2   8  10     1162.47     1026.70     57.98 o 
  -1   8  10       48.27      189.20     60.25 o 
   0   8  10     2635.94     2536.79    123.14 o 
   1   8  10      306.55      326.14     47.67 o 
   2   8  10     1676.78     1461.54    140.40 o 
   3   8  10      792.98      794.16     57.08 o 
   4   8  10      161.50      224.76     59.85 o 
   5   8  10        2.14      168.61     73.13 o 
  -5   9  10       90.96       33.08     53.48 o 
  -4   9  10       42.77      123.22     52.95 o 
  -3   9  10      890.02     1035.86     70.34 o 
  -2   9  10     1121.04     1117.01     70.73 o 
  -1   9  10     2382.10     2201.95    103.92 o 
   0   9  10      136.97      124.28     46.46 o 
   1   9  10     1006.16      967.13     60.83 o 
   2   9  10      196.36      209.28     51.53 o 
   3   9  10     1340.36     1196.75     87.76 o 
   4   9  10        1.35       58.98     70.13 o 
  -4  10  10      118.13      147.81     57.45 o 
  -3  10  10        5.05       26.44     59.66 o 
  -2  10  10     1563.98     1361.42     76.40 o 
  -1  10  10      470.26      508.28     51.23 o 
   0  10  10      150.09      144.90     44.97 o 
   1  10  10       25.79       45.68     48.61 o 
   2  10  10     2048.33     2137.87    126.94 o 
   3  10  10       55.45       48.52     68.93 o 
  -2  11  10      102.76       90.70     59.68 o 
  -1  11  10     1029.16      950.53     62.08 o 
   0  11  10       10.91        0.00     54.38 o 
   1  11  10      395.80      505.38     75.12 o 
  -8   1  11      111.94       91.24     68.77 o 
  -7   1  11       87.25      169.23     70.25 o 
  -6   1  11       27.32       20.77     70.84 o 
  -5   1  11      807.70      765.23     58.26 o 
  -4   1  11      681.14      648.90     81.40 o 
  -3   1  11      520.61      497.47     51.85 o 
  -2   1  11     2302.53     2258.30    191.65 o 
  -1   1  11      378.32      303.84     90.67 o 
   0   1  11     2359.97     2218.58    434.07 o 
   1   1  11       11.38        7.03     52.44 o 
   2   1  11     1244.68     1421.17    101.53 o 
   3   1  11       85.56      160.79     59.85 o 
   4   1  11       58.95      264.20     67.73 o 
   5   1  11        1.07       28.39     58.01 o 
   6   1  11       99.03       59.37     67.37 o 
   7   1  11        4.58        5.71     82.94 o 
  -8   2  11       29.01       55.29     70.42 o 
  -7   2  11      251.38      224.79     65.44 o 
  -6   2  11      109.33       50.57     66.08 o 
  -5   2  11      776.48      875.93     71.97 o 
  -4   2  11      199.38      188.47     47.14 o 
  -3   2  11     2251.37     2250.83    101.25 o 
  -2   2  11       73.07       63.46     53.77 o 
  -1   2  11     2501.30     2313.18    147.27 o 
   0   2  11      436.96      436.92     62.74 o 
   1   2  11      924.98      763.88    180.99 o 
   2   2  11     1105.82      851.37    237.86 o 
   3   2  11      424.35      305.13    122.51 o 
   4   2  11     1748.37     1964.82     81.32 o 
   5   2  11       13.34      116.88    132.64 o 
   6   2  11      410.52      535.31     60.38 o 
   7   2  11       28.26        0.00     60.93 o 
  -8   3  11       42.45        1.75     64.54 o 
  -7   3  11      284.91      238.93     61.02 o 
  -6   3  11        4.86       76.73     58.91 o 
  -5   3  11      238.76      221.75     39.24 o 
  -4   3  11      112.78      174.07     47.91 o 
  -3   3  11       50.51       62.94     44.18 o 
  -2   3  11      835.98      858.41     70.98 o 
  -1   3  11      770.61      867.22     53.08 o 
   0   3  11     2799.44     2748.07     53.06 o 
   1   3  11     1509.31     1466.01     48.06 o 
   2   3  11     1917.88     1976.36    106.62 o 
   3   3  11     1217.83     1251.90     57.87 o 
   4   3  11      410.45      311.75    166.11 o 
   5   3  11       13.76       43.05     40.59 o 
   6   3  11        0.07        0.00     64.58 o 
   7   3  11        0.20       96.51     61.52 o 
  -8   4  11        2.75       44.12     70.55 o 
  -7   4  11      175.83      135.27     48.05 o 
  -6   4  11      194.27      223.17     48.08 o 
  -5   4  11      645.03      646.77     44.05 o 
  -4   4  11      675.73      758.58     44.75 o 
  -3   4  11      872.85      824.36     45.34 o 
  -2   4  11     1318.01     1341.97     66.33 o 
  -1   4  11      425.90      471.33     42.74 o 
   0   4  11      528.16      600.28     46.24 o 
   1   4  11      217.51      161.57     42.96 o 
   2   4  11       12.27       62.61     56.85 o 
   3   4  11     1261.13     1124.64     43.98 o 
   4   4  11        2.19       10.21     44.14 o 
   5   4  11      349.74      140.26     77.02 o 
   6   4  11      457.58      352.47     76.54 o 
   7   4  11      353.61      279.89     62.48 o 
  -8   5  11      130.16      111.79     64.69 o 
  -7   5  11       25.86       74.39     60.04 o 
  -6   5  11      736.94      727.58     70.89 o 
  -5   5  11      129.76      138.19     45.19 o 
  -4   5  11      498.80      582.06     45.38 o 
  -3   5  11     1393.06     1293.99     97.06 o 
  -2   5  11        7.69        3.68     45.02 o 
  -1   5  11     4217.66     3919.42    149.32 o 
   0   5  11      117.88       69.43     44.85 o 
   1   5  11     2499.73     2448.62     68.35 o 
   2   5  11      246.03      276.91     55.59 o 
   3   5  11      825.36      930.12     61.28 o 
   4   5  11       73.40      124.12     52.29 o 
   5   5  11        0.50        0.00     49.59 o 
   6   5  11       13.96        0.00     54.84 o 
  -7   6  11        8.30       79.23     62.05 o 
  -6   6  11      197.41      253.47     67.99 o 
  -5   6  11        0.38        4.90     56.17 o 
  -4   6  11      782.98      744.84     54.57 o 
  -3   6  11        9.04       17.61     52.15 o 
  -2   6  11      413.50      407.34     50.57 o 
  -1   6  11       55.10        0.00     48.10 o 
   0   6  11      801.86      803.85     58.98 o 
   1   6  11      253.01      296.48     50.07 o 
   2   6  11        5.46       23.49     51.16 o 
   3   6  11      651.74      590.94     53.37 o 
   4   6  11      133.37      201.95     61.42 o 
   5   6  11      460.10      375.12     59.47 o 
   6   6  11        7.69       55.09     71.18 o 
  -7   7  11       59.83       34.31     66.30 o 
  -6   7  11        7.90      117.40     56.65 o 
  -5   7  11       41.14       15.10     51.33 o 
  -4   7  11       15.14       16.20     56.95 o 
  -3   7  11        9.75       30.25     55.21 o 
  -2   7  11      369.80      312.06     47.06 o 
  -1   7  11      211.46      230.14     46.82 o 
   0   7  11      764.26      720.25     76.62 o 
   1   7  11      133.64      166.49     52.45 o 
   2   7  11       29.72      116.25     57.28 o 
   3   7  11        1.37       77.98     61.55 o 
   4   7  11       35.87      101.06     67.03 o 
   5   7  11        3.65       16.03     89.13 o 
  -6   8  11        1.67        0.00     69.86 o 
  -5   8  11        2.09        6.71     53.28 o 
  -4   8  11        0.50       49.11     56.62 o 
  -3   8  11        5.51       78.97     53.51 o 
  -2   8  11      104.37       79.38     55.18 o 
  -1   8  11       71.45      120.93     48.64 o 
   0   8  11       89.60      118.23     43.24 o 
   1   8  11      349.95      292.96     47.76 o 
   2   8  11     1055.88     1090.76     64.27 o 
   3   8  11      117.38      111.41     57.71 o 
   4   8  11        2.76       17.44     62.08 o 
   5   8  11       62.95       96.99    125.68 o 
  -5   9  11       44.36      147.12     63.55 o 
  -4   9  11       82.27      107.84     57.59 o 
  -3   9  11      190.40      257.60     61.15 o 
  -2   9  11      145.09       85.22     56.49 o 
  -1   9  11        5.33        0.00     49.48 o 
   0   9  11        5.49       18.86     49.79 o 
   1   9  11      268.94      313.03     57.48 o 
   2   9  11       43.09       12.51     59.28 o 
   3   9  11       86.72      102.87     56.91 o 
   4   9  11       26.73        0.00     65.94 o 
  -4  10  11       76.54      140.85     63.39 o 
  -3  10  11        0.08        0.00     59.44 o 
  -2  10  11      255.78      318.99     56.53 o 
  -1  10  11        0.01        4.63     55.21 o 
   0  10  11        8.93       42.37     49.98 o 
   1  10  11        7.62       13.15     52.34 o 
   2  10  11       81.58      192.43     58.21 o 
   3  10  11        1.59        0.00     66.24 o 
  -2  11  11      145.72       97.21     53.27 o 
  -1  11  11       86.58      169.14     54.03 o 
   0  11  11      159.76      247.49     58.92 o 
  -8   0  12      586.46      511.42    100.16 o 
  -7   0  12       13.54      147.37    124.38 o 
  -6   0  12       17.92        0.00    106.35 o 
  -5   0  12        9.10        6.19     96.42 o 
  -4   0  12     8463.50     8553.12    124.68 o 
  -3   0  12     3432.88     3620.48     81.98 o 
  -2   0  12       64.14      119.55     66.06 o 
  -1   0  12     1471.89     1564.22     74.83 o 
   0   0  12     6799.21     6642.06     86.95 o 
   1   0  12     9154.93     8914.45     92.96 o 
   2   0  12       37.25       67.25     64.46 o 
   3   0  12     2238.98     2972.48    404.04 o 
   4   0  12      359.55      307.92     67.81 o 
   5   0  12      670.36      671.40     80.14 o 
   6   0  12      373.89      299.41     85.87 o 
   7   0  12      808.32      946.28    136.68 o 
  -8   1  12        6.59      127.58     95.86 o 
  -7   1  12     1682.04     1943.60     92.37 o 
  -6   1  12      429.11      457.80     54.55 o 
  -5   1  12       47.78        0.00     68.54 o 
  -4   1  12      866.09     1054.01     58.22 o 
  -3   1  12     7754.18     7962.22     83.33 o 
  -2   1  12      435.11      318.92     59.01 o 
  -1   1  12     3568.83     3929.68    220.07 o 
   0   1  12    18574.58    16620.00   2388.44 o 
   1   1  12        7.93       41.03     53.29 o 
   2   1  12       25.22       18.10     55.60 o 
   3   1  12      593.77      615.66     56.92 o 
   4   1  12     5504.17     6245.17    288.98 o 
   5   1  12       85.99       31.29     71.23 o 
   6   1  12      125.74      129.00     68.70 o 
   7   1  12       73.62       41.95     78.59 o 
  -8   2  12      499.08      507.89     79.76 o 
  -7   2  12      429.14      447.53     71.70 o 
  -6   2  12     1576.41     1549.16     74.99 o 
  -5   2  12        3.41        0.00     49.59 o 
  -4   2  12     4709.95     4909.34    224.08 o 
  -3   2  12     5514.26     5271.96    424.70 o 
  -2   2  12      912.20      914.53    177.88 o 
  -1   2  12     1054.19      986.12    196.65 o 
   0   2  12     2655.78     2503.49    430.63 o 
   1   2  12     8045.13     7557.31   1719.86 o 
   2   2  12      143.20      119.70     49.44 o 
   3   2  12     3602.51     3009.39    946.62 o 
   4   2  12      200.78      129.65     71.44 o 
   5   2  12      282.20      339.93     90.76 o 
   6   2  12        1.79        0.00     62.70 o 
   7   2  12      626.07      653.75    105.99 o 
  -8   3  12       28.24       21.36     68.23 o 
  -7   3  12      945.89     1077.38    100.66 o 
  -6   3  12      652.39      798.56     64.10 o 
  -5   3  12     2911.76     3209.10    141.31 o 
  -4   3  12        8.71       22.86     56.24 o 
  -3   3  12      470.98      424.11     48.10 o 
  -2   3  12     5388.39     5556.50    324.87 o 
  -1   3  12     8521.74     8776.02    441.93 o 
   0   3  12     2401.31     2715.64    167.37 o 
   1   3  12      599.48      592.38     49.64 o 
   2   3  12     5145.73     5175.05    431.21 o 
   3   3  12      849.52      588.09    223.91 o 
   4   3  12     1387.18      892.65    353.61 o 
   5   3  12      505.55      544.07     64.72 o 
   6   3  12      973.15     1054.06     93.36 o 
   7   3  12       49.98        1.94     71.19 o 
  -8   4  12      156.52      166.69     76.20 o 
  -7   4  12       20.77       25.80     62.19 o 
  -6   4  12     1369.86     1487.62     86.04 o 
  -5   4  12       52.28      104.76     49.04 o 
  -4   4  12     1232.46     1318.52     48.65 o 
  -3   4  12     2067.02     1957.98    133.39 o 
  -2   4  12     2232.51     2164.25    112.06 o 
  -1   4  12     3448.40     3727.94    183.44 o 
   0   4  12      968.60      990.13     45.15 o 
   1   4  12     3088.34     3391.60    256.41 o 
   2   4  12      266.66      265.33     53.94 o 
   3   4  12     3375.02     3233.17    300.00 o 
   4   4  12       77.93       25.18     56.07 o 
   5   4  12      178.71      130.23     53.58 o 
   6   4  12       93.52      162.48     54.94 o 
  -7   5  12      213.14      270.52     60.33 o 
  -6   5  12       87.50       77.71     51.81 o 
  -5   5  12     2053.82     2121.98     94.07 o 
  -4   5  12      727.52      669.75     50.50 o 
  -3   5  12     1033.02      979.58     64.40 o 
  -2   5  12     2678.16     2574.56    128.00 o 
  -1   5  12     1399.26     1408.04     82.57 o 
   0   5  12     2592.93     2552.40    130.64 o 
   1   5  12      429.61      422.01     49.19 o 
   2   5  12     4330.73     4406.76    244.67 o 
   3   5  12      210.67      247.16     89.80 o 
   4   5  12      449.19      381.07     91.33 o 
   5   5  12       27.73       30.04     46.45 o 
   6   5  12      245.57       85.90     56.04 o 
  -7   6  12       20.85       16.68     64.17 o 
  -6   6  12      581.20      573.82     65.77 o 
  -5   6  12     1471.44     1246.94     60.79 o 
  -4   6  12     1734.05     1545.81    104.26 o 
  -3   6  12       38.56       32.01     52.50 o 
  -2   6  12     1983.84     1847.83    120.03 o 
  -1   6  12     5598.40     5560.51    387.00 o 
   0   6  12      169.72      190.86     45.11 o 
   1   6  12     1287.38     1155.80     60.29 o 
   2   6  12      146.74      190.30     57.27 o 
   3   6  12     1667.80     1681.34    194.99 o 
   4   6  12       97.92       93.29     59.52 o 
   5   6  12      562.99      471.91     65.94 o 
   6   6  12      121.30      128.10    139.07 o 
  -6   7  12       80.64       81.90     60.50 o 
  -5   7  12      661.36      592.16     60.21 o 
  -4   7  12     1589.26     1500.24    132.00 o 
  -3   7  12     2646.88     2424.66    276.72 o 
  -2   7  12      209.71      247.44     53.80 o 
  -1   7  12        6.85       32.25     45.79 o 
   0   7  12     2166.25     1933.92    116.26 o 
   1   7  12     2023.20     1927.92    130.81 o 
   2   7  12     1945.64     1830.60     73.60 o 
   3   7  12     1112.52     1208.79    108.05 o 
   4   7  12      728.06      796.58    105.32 o 
   5   7  12       41.03       73.39     74.76 o 
  -6   8  12      704.23      688.04     64.92 o 
  -5   8  12      177.82      151.73     60.75 o 
  -4   8  12      118.88      226.14     58.26 o 
  -3   8  12      181.98      225.16     57.12 o 
  -2   8  12     2166.22     2005.68    102.97 o 
  -1   8  12     2223.95     2180.18     98.39 o 
   0   8  12       28.47       42.13     51.27 o 
   1   8  12     1004.00      896.59     57.98 o 
   2   8  12      219.32      231.49     57.28 o 
   3   8  12      365.67      463.30     64.21 o 
   4   8  12        0.18       65.42     65.52 o 
  -5   9  12      571.14      616.97     74.23 o 
  -4   9  12      191.51      251.48     62.09 o 
  -3   9  12      459.50      343.07     56.87 o 
  -2   9  12      901.25      786.67     52.64 o 
  -1   9  12      263.21      276.98     54.48 o 
   0   9  12      266.91      372.28     52.45 o 
   1   9  12      214.85      195.89     52.59 o 
   2   9  12     2027.11     2042.31    210.01 o 
   3   9  12        0.63       76.57     63.60 o 
  -3  10  12      174.61      226.80     63.20 o 
  -2  10  12      797.11      736.73     57.22 o 
  -1  10  12      574.44      628.07     48.22 o 
   0  10  12       61.12        0.00     56.68 o 
   1  10  12      601.70      681.51     96.46 o 
   2  10  12        0.59        0.00     62.94 o 
  -8   1  13       58.10        0.00     70.16 o 
  -7   1  13       47.31        0.00     83.57 o 
  -6   1  13        1.81        0.97     62.30 o 
  -5   1  13       40.85      105.69     67.07 o 
  -4   1  13      668.62      542.75     80.56 o 
  -3   1  13      524.02      655.55    116.70 o 
  -2   1  13      157.62      192.46     44.02 o 
  -1   1  13       68.52       76.84     43.92 o 
   0   1  13      503.40      522.27     50.58 o 
   1   1  13       32.28       34.61     46.45 o 
   2   1  13      521.20      486.53     59.03 o 
   3   1  13        0.13        0.00     47.42 o 
   4   1  13      362.85      411.44    100.62 o 
   5   1  13        0.66       39.18     76.15 o 
   6   1  13       74.19      114.10     71.51 o 
  -8   2  13        3.02       34.39    117.27 o 
  -7   2  13      263.86      310.44     69.82 o 
  -6   2  13      262.66      402.21     62.21 o 
  -5   2  13        4.20      198.23     69.05 o 
  -4   2  13     1433.82     1462.00    100.46 o 
  -3   2  13      155.45       82.77     52.40 o 
  -2   2  13     3070.14     2794.48    519.13 o 
  -1   2  13       18.53        0.17     43.53 o 
   0   2  13     3546.96     3275.24    788.17 o 
   1   2  13       47.69        1.32     43.02 o 
   2   2  13     1167.70     1119.71    193.92 o 
   3   2  13        0.27       19.66     57.21 o 
   4   2  13      150.86      255.08    103.35 o 
   5   2  13       23.12       55.62     61.95 o 
   6   2  13       31.41       51.02     58.57 o 
  -8   3  13       21.32        0.00     78.15 o 
  -7   3  13       18.91       85.79    177.63 o 
  -6   3  13      194.44      209.54     79.76 o 
  -5   3  13      835.11      857.84     98.17 o 
  -4   3  13       78.24       65.68     84.78 o 
  -3   3  13      659.88      602.18     83.93 o 
  -2   3  13        1.23        0.00     53.85 o 
  -1   3  13       24.68       46.73     51.53 o 
   0   3  13      397.53      420.63     49.71 o 
   1   3  13      128.23       81.62     45.81 o 
   2   3  13     1198.83      959.29    261.75 o 
   3   3  13      351.07      237.90    138.29 o 
   4   3  13      630.79      640.98     60.69 o 
   5   3  13      201.04      180.24     56.16 o 
   6   3  13      160.94      190.25     59.68 o 
  -7   4  13        7.11        0.00     71.64 o 
  -6   4  13        2.86       19.53     57.65 o 
  -5   4  13      354.86      261.38     69.19 o 
  -4   4  13       30.65       71.74     51.38 o 
  -3   4  13     1745.68     1736.20    171.16 o 
  -2   4  13      107.35      137.17     44.52 o 
  -1   4  13     2729.89     2729.07    103.72 o 
   0   4  13      482.96      572.07     51.38 o 
   1   4  13     1360.98     1437.83     58.17 o 
   2   4  13       11.08       49.90     83.98 o 
   3   4  13      290.11      304.18     52.15 o 
   4   4  13        3.87        0.00     64.54 o 
   5   4  13       22.92      138.60     64.70 o 
   6   4  13       36.70       60.70     84.45 o 
  -7   5  13       98.74       26.50     41.68 o 
  -6   5  13       19.25       75.63     53.52 o 
  -5   5  13      121.47      142.99     46.48 o 
  -4   5  13      473.03      470.99     49.14 o 
  -3   5  13      213.11      142.83     47.24 o 
  -2   5  13       56.00       57.20     46.24 o 
  -1   5  13      222.82      179.78     44.47 o 
   0   5  13       49.64       60.45     53.39 o 
   1   5  13     1265.95     1113.29     66.80 o 
   2   5  13      218.02      221.91     51.54 o 
   3   5  13     1278.32     1291.83     80.83 o 
   4   5  13       61.35       94.85     64.13 o 
   5   5  13      234.69      187.52     58.95 o 
   6   5  13       11.29       46.43     55.96 o 
  -7   6  13        9.49        0.00     43.58 o 
  -6   6  13       18.78       14.01     60.30 o 
  -5   6  13      452.96      447.16     56.17 o 
  -4   6  13        0.49        0.00     50.86 o 
  -3   6  13      413.52      402.24     52.13 o 
  -2   6  13       59.20       89.58     52.93 o 
  -1   6  13      869.80      890.43     51.14 o 
   0   6  13        1.59        3.21     55.25 o 
   1   6  13      107.47      137.20     50.11 o 
   2   6  13        0.60        0.00     52.69 o 
   3   6  13      110.63      192.33     67.47 o 
   4   6  13       12.58       31.35     63.79 o 
   5   6  13       38.97        0.00     75.39 o 
  -6   7  13       72.62      168.43     69.47 o 
  -5   7  13        1.86        0.00     52.15 o 
  -4   7  13      169.28      133.84     55.60 o 
  -3   7  13       78.57       80.49     54.29 o 
  -2   7  13       42.59       40.53     51.71 o 
  -1   7  13       64.46       52.73     49.99 o 
   0   7  13        1.62       19.18     54.68 o 
   1   7  13      212.58      157.18     53.25 o 
   2   7  13      384.82      276.84     60.98 o 
   3   7  13       75.46      109.49     65.15 o 
   4   7  13        0.77       67.34     68.45 o 
   5   7  13        7.29      138.20     74.80 o 
  -5   8  13      111.50      142.06     58.91 o 
  -4   8  13      134.23      168.70     55.46 o 
  -3   8  13      245.88      201.28     58.28 o 
  -2   8  13      336.53      315.40     53.55 o 
  -1   8  13      131.52      114.40     48.19 o 
   0   8  13       85.22       98.47     45.24 o 
   1   8  13      384.00      473.55     58.36 o 
   2   8  13        0.61        0.00     59.88 o 
   3   8  13        3.28       83.78     65.95 o 
   4   8  13        3.21       81.63     71.45 o 
  -4   9  13       66.00       79.53     54.34 o 
  -3   9  13        0.53       60.09     58.89 o 
  -2   9  13      196.11      237.89     56.78 o 
  -1   9  13       51.74      114.30     50.99 o 
   0   9  13       29.37      112.81     52.41 o 
   1   9  13        6.37        1.89     54.43 o 
   2   9  13       77.06       58.42     61.62 o 
   3   9  13       16.44       50.59     68.88 o 
  -2  10  13       13.33      117.16     52.15 o 
  -1  10  13        1.59       13.29     55.89 o 
   0  10  13       63.14      109.84     57.31 o 
   1  10  13      147.35      166.51     53.62 o 
  -8   0  14      199.89      142.87    129.04 o 
  -7   0  14     1723.42     1508.27     93.28 o 
  -6   0  14       11.26        9.93     99.62 o 
  -5   0  14      594.45      558.33     99.62 o 
  -4   0  14     3231.45     3509.78    102.76 o 
  -3   0  14      523.39      647.02     86.41 o 
  -2   0  14       67.79      142.42     70.25 o 
  -1   0  14     2513.18     2626.54     85.84 o 
   0   0  14    13010.35    12714.66    151.73 o 
   1   0  14     1208.50     1266.48    109.86 o 
   2   0  14       68.14      136.69     69.67 o 
   3   0  14      489.97      552.90    148.41 o 
   4   0  14     3130.36     3285.48    104.88 o 
   5   0  14       36.62       20.86     83.28 o 
   6   0  14      208.58      193.29     98.25 o 
  -8   1  14      831.57      995.01    198.52 o 
  -7   1  14        2.20      151.95    110.89 o 
  -6   1  14      332.48      266.15     75.37 o 
  -5   1  14       12.44      109.27    103.83 o 
  -4   1  14     6336.98     6257.12     90.53 o 
  -3   1  14     2189.68     2108.33     60.31 o 
  -2   1  14      295.75      386.40     42.14 o 
  -1   1  14      419.75      461.80     53.77 o 
   0   1  14     2989.26     2922.25    154.41 o 
   1   1  14      755.68      764.43     50.26 o 
   2   1  14     1936.34     1916.75     58.33 o 
   3   1  14     4077.22     4317.20    237.58 o 
   4   1  14      186.29      384.91     77.17 o 
   5   1  14      110.70       97.21     70.56 o 
   6   1  14      147.53      172.24     86.87 o 
  -8   2  14      110.34       11.39     90.04 o 
  -7   2  14     1335.74     1333.24    144.17 o 
  -6   2  14        0.22        0.00     73.93 o 
  -5   2  14     2877.12     3003.60     66.69 o 
  -4   2  14      105.89      156.11     54.76 o 
  -3   2  14     1742.41     1738.13    221.59 o 
  -2   2  14        3.09        0.00     44.72 o 
  -1   2  14     6794.04     6655.71   1234.05 o 
   0   2  14     2932.15     2715.92    493.23 o 
   1   2  14       93.55      118.60     51.07 o 
   2   2  14      927.12      917.94    122.23 o 
   3   2  14     1198.26     1156.65     54.40 o 
   4   2  14     1182.46     1231.25    142.15 o 
   5   2  14        0.05       47.89     54.68 o 
   6   2  14      520.67      505.92     65.88 o 
  -7   3  14       37.41        0.00     74.51 o 
  -6   3  14     1466.19     1395.04     60.20 o 
  -5   3  14      382.30      397.12    121.13 o 
  -4   3  14     1802.30     1990.98    174.84 o 
  -3   3  14     1524.92     1091.69    258.87 o 
  -2   3  14     3559.70     3010.94    603.50 o 
  -1   3  14      243.81      228.30     54.82 o 
   0   3  14      634.86      561.80    142.26 o 
   1   3  14     1576.18     1500.90    303.78 o 
   2   3  14     1476.74     1318.18    311.85 o 
   3   3  14     2507.26     2003.14    666.27 o 
   4   3  14        0.96       39.02     56.26 o 
   5   3  14      336.97      461.17     72.73 o 
   6   3  14        7.29        9.34     67.24 o 
  -7   4  14      257.01      296.59     75.55 o 
  -6   4  14       38.52       82.85     55.69 o 
  -5   4  14     1797.20     1987.69    214.99 o 
  -4   4  14        5.71       70.03     50.94 o 
  -3   4  14      630.48      672.41     89.85 o 
  -2   4  14     2272.78     2190.82    241.29 o 
  -1   4  14     3992.81     3831.16    246.01 o 
   0   4  14      505.47      523.03     52.48 o 
   1   4  14      240.19      324.15     50.81 o 
   2   4  14     3189.07     2700.32    696.21 o 
   3   4  14      575.45      252.94    121.96 o 
   4   4  14      290.99      194.55     58.32 o 
   5   4  14        0.68        0.00     95.32 o 
   6   4  14      671.44      727.67    116.48 o 
  -7   5  14       61.81        0.00     76.09 o 
  -6   5  14      792.39      684.93    124.49 o 
  -5   5  14      104.73       44.36     61.22 o 
  -4   5  14     1240.98     1275.01     90.34 o 
  -3   5  14       36.25       33.67     47.97 o 
  -2   5  14     2339.16     2307.48    213.48 o 
  -1   5  14     2419.59     2497.46    164.19 o 
   0   5  14     1338.75     1273.96    121.91 o 
   1   5  14      767.47      769.25     63.09 o 
   2   5  14      575.49      629.82     52.91 o 
   3   5  14     1225.74     1249.75     80.62 o 
   4   5  14      191.27       32.91     67.02 o 
   5   5  14      747.26      438.28    197.83 o 
  -6   6  14       34.73      116.01     61.54 o 
  -5   6  14      911.02      864.60     59.60 o 
  -4   6  14       42.07      107.54     56.11 o 
  -3   6  14     3132.33     2874.12    291.37 o 
  -2   6  14      328.57      329.64     52.45 o 
  -1   6  14      374.78      331.23     56.38 o 
   0   6  14      588.55      601.34     70.85 o 
   1   6  14     2819.93     2743.44    120.02 o 
   2   6  14     1220.20     1181.79     87.18 o 
   3   6  14       63.27       79.05     74.69 o 
   4   6  14      582.22      573.35     63.54 o 
   5   6  14      102.11       86.45    130.97 o 
  -6   7  14      416.99      431.58     73.88 o 
  -5   7  14      212.96      182.97     59.94 o 
  -4   7  14      772.06      567.11     70.46 o 
  -3   7  14      151.32      228.23     55.77 o 
  -2   7  14     1485.60     1381.17    107.26 o 
  -1   7  14     1325.38     1293.07     75.89 o 
   0   7  14      844.18      747.22    102.75 o 
   1   7  14      821.55      698.50     59.86 o 
   2   7  14       89.56       46.56     55.06 o 
   3   7  14      354.89      453.16     82.72 o 
   4   7  14      184.68      258.71     71.35 o 
  -5   8  14      257.19      250.56     61.62 o 
  -4   8  14       81.24      115.87     58.27 o 
  -3   8  14     1718.16     1511.69    137.91 o 
  -2   8  14      223.25      180.19     55.21 o 
  -1   8  14       81.51      122.46     49.16 o 
   0   8  14      259.37      245.58     59.84 o 
   1   8  14     1641.68     1529.08     90.67 o 
   2   8  14      921.89      995.10     66.41 o 
   3   8  14        6.91        3.08    116.46 o 
  -4   9  14       87.23       89.49     61.44 o 
  -3   9  14       90.94       56.19     58.43 o 
  -2   9  14     1259.06     1342.47    169.71 o 
  -1   9  14       60.12      104.45     56.60 o 
   0   9  14      189.07      159.32     63.09 o 
   1   9  14      843.02      840.77     64.16 o 
   2   9  14       77.52       69.93     64.72 o 
  -1  10  14      318.61      305.12     57.11 o 
  -7   1  15        0.72        0.00     92.44 o 
  -6   1  15      143.63      136.09     76.66 o 
  -5   1  15        6.49       22.94     71.28 o 
  -4   1  15      331.61      363.45     82.21 o 
  -3   1  15      566.40      575.98     67.69 o 
  -2   1  15     2413.05     2529.17    126.34 o 
  -1   1  15      236.05      231.29     43.70 o 
   0   1  15      143.92      214.99     56.06 o 
   1   1  15      346.75      270.58     43.03 o 
   2   1  15      250.08      219.37     51.32 o 
   3   1  15      198.94      280.24     62.46 o 
   4   1  15        9.46       95.04     60.34 o 
   5   1  15       62.41       82.41     70.57 o 
   6   1  15        4.20        1.40     96.81 o 
  -7   2  15        7.13       42.73     86.75 o 
  -6   2  15      171.83      139.33     64.00 o 
  -5   2  15       40.03       38.18     57.31 o 
  -4   2  15       42.62        0.00    133.97 o 
  -3   2  15      155.98      141.75     49.75 o 
  -2   2  15      313.18      366.60     62.80 o 
  -1   2  15       23.35       60.26     45.63 o 
   0   2  15      240.15      312.62     49.95 o 
   1   2  15       26.73       49.88     49.72 o 
   2   2  15      965.52      956.79     55.88 o 
   3   2  15      178.31      246.60     56.88 o 
   4   2  15      362.48      419.12     66.48 o 
   5   2  15        9.26        0.00     66.99 o 
   6   2  15       74.61        0.00     67.93 o 
  -7   3  15        3.75       99.88     84.18 o 
  -6   3  15      247.31      324.18     80.71 o 
  -5   3  15        6.21        0.00     71.96 o 
  -4   3  15      625.85      472.87    155.36 o 
  -3   3  15      403.87      435.26    126.13 o 
  -2   3  15      787.84      624.93    134.35 o 
  -1   3  15      371.91      254.85     84.68 o 
   0   3  15      987.19      778.76    200.28 o 
   1   3  15        1.16        0.00     46.49 o 
   2   3  15       13.62       49.31     43.96 o 
   3   3  15       97.27       60.16     49.63 o 
   4   3  15       25.26      100.19    134.36 o 
   5   3  15      147.15      237.72     83.94 o 
  -7   4  15      126.52      206.80     87.97 o 
  -6   4  15        8.11      137.80     85.03 o 
  -5   4  15      354.99      323.17     58.71 o 
  -4   4  15        8.22        0.00     69.71 o 
  -3   4  15        5.07       46.54     61.66 o 
  -2   4  15      310.48      317.26     51.87 o 
  -1   4  15      424.52      403.19     56.17 o 
   0   4  15      364.69      343.46     55.12 o 
   1   4  15      348.95      320.09     56.42 o 
   2   4  15      761.12      598.65    246.47 o 
   3   4  15      514.76      251.13    111.55 o 
   4   4  15       35.77       39.44     54.78 o 
   5   4  15       87.08      108.62     77.08 o 
  -6   5  15        0.05        0.00     62.89 o 
  -5   5  15      500.23      713.99     66.54 o 
  -4   5  15       52.77      112.55     56.35 o 
  -3   5  15      610.39      579.81     86.65 o 
  -2   5  15       37.00       37.99     51.31 o 
  -1   5  15     1996.52     1899.47    158.19 o 
   0   5  15      101.91      115.80     66.23 o 
   1   5  15      117.76      147.36     64.50 o 
   2   5  15      138.27      194.30     63.29 o 
   3   5  15        4.76        0.00     59.78 o 
   4   5  15      246.71      210.18     77.29 o 
   5   5  15       86.47      133.64     66.68 o 
  -6   6  15       52.72      111.42     75.88 o 
  -5   6  15       22.39       22.87     65.22 o 
  -4   6  15       28.41       30.83     58.53 o 
  -3   6  15      237.56      188.77     57.61 o 
  -2   6  15      102.45       49.24     60.79 o 
  -1   6  15      232.65      259.92     59.34 o 
   0   6  15       13.82       14.22     60.70 o 
   1   6  15      456.54      413.14     96.33 o 
   2   6  15       84.50       54.19     55.08 o 
   3   6  15      150.59      175.56     73.40 o 
   4   6  15        5.94        0.00     75.03 o 
  -5   7  15        2.74       63.18     55.83 o 
  -4   7  15        9.83        0.00     59.29 o 
  -3   7  15        0.93       14.08     55.52 o 
  -2   7  15       81.46      114.84     52.23 o 
  -1   7  15        0.82      101.57     57.61 o 
   0   7  15       12.10       72.91     54.42 o 
   1   7  15      119.61      156.79     61.82 o 
   2   7  15        5.62      103.62     69.27 o 
   3   7  15       23.47       51.86     66.57 o 
  -4   8  15        9.95       12.87     57.93 o 
  -3   8  15       34.95       43.92     58.05 o 
  -2   8  15       17.81       39.07     55.61 o 
  -1   8  15        2.03       16.82     61.17 o 
   0   8  15        1.66       30.49     60.56 o 
   1   8  15        8.45       73.04     62.41 o 
   2   8  15       26.88       43.09     66.43 o 
  -3   9  15       87.96      138.62     61.09 o 
  -2   9  15       14.56        8.36     58.31 o 
  -1   9  15      119.51      124.86     55.03 o 
   0   9  15        0.88       47.35     60.65 o 
   1   9  15      162.86      221.01     64.73 o 
  -7   0  16      142.15      218.12     89.23 o 
  -6   0  16       17.41        0.00    109.17 o 
  -5   0  16      464.59      506.30    105.58 o 
  -4   0  16     5674.40     5552.70    113.15 o 
  -3   0  16        4.54      108.72     94.51 o 
  -2   0  16     1942.27     2324.47    133.87 o 
  -1   0  16     4974.16     4982.28    339.97 o 
   0   0  16     2500.08     2471.03     75.21 o 
   1   0  16      113.49       78.34     68.70 o 
   2   0  16     3366.20     3179.75     73.53 o 
   3   0  16     2258.40     2336.79     86.90 o 
   4   0  16        8.17        0.00     75.89 o 
   5   0  16       13.30      125.68    132.17 o 
  -7   1  16      321.32      413.45     84.24 o 
  -6   1  16      452.82      516.57     66.59 o 
  -5   1  16     1853.01     2189.18    236.91 o 
  -4   1  16      171.10      303.62     69.06 o 
  -3   1  16     1849.88     2013.36    159.48 o 
  -2   1  16      387.43      402.44     45.05 o 
  -1   1  16     4622.78     4484.96    186.53 o 
   0   1  16     3673.10     3530.92     92.79 o 
   1   1  16      475.31      517.55     52.46 o 
   2   1  16      100.80      150.88     47.33 o 
   3   1  16      187.48      186.59     51.81 o 
   4   1  16      518.71      575.98     73.07 o 
   5   1  16      438.15      585.24    102.54 o 
  -7   2  16        4.25        0.00    120.48 o 
  -6   2  16      445.99      547.94     79.13 o 
  -5   2  16      581.81      613.77     62.23 o 
  -4   2  16     2274.12     2249.79    143.25 o 
  -3   2  16       48.10      119.08     59.50 o 
  -2   2  16     3004.29     3268.07    357.11 o 
  -1   2  16      141.35      197.27     57.63 o 
   0   2  16      148.03      156.39     52.19 o 
   1   2  16        9.44        0.00     47.88 o 
   2   2  16     1470.81     1556.22     72.51 o 
   3   2  16      949.53      931.59     78.54 o 
   4   2  16        1.30        0.00     68.73 o 
   5   2  16      112.26      145.96     73.62 o 
  -7   3  16      280.55      289.15    169.34 o 
  -6   3  16      116.35      167.76     81.29 o 
  -5   3  16     1501.55     1681.20     92.67 o 
  -4   3  16        2.41      133.25     88.66 o 
  -3   3  16      991.31      687.69    204.50 o 
  -2   3  16       36.76        7.29     55.98 o 
  -1   3  16     4250.55     3899.98    644.57 o 
   0   3  16      129.45      101.52     54.31 o 
   1   3  16      234.55      162.23     94.16 o 
   2   3  16     1049.00     1031.88     69.24 o 
   3   3  16      641.49      424.40     58.70 o 
   4   3  16       63.88       61.20     71.02 o 
   5   3  16      130.99      122.20     61.69 o 
  -6   4  16      775.16      775.55    217.32 o 
  -5   4  16      250.63      357.13     55.31 o 
  -4   4  16      594.18      680.81     99.24 o 
  -3   4  16       98.98       53.04     64.32 o 
  -2   4  16     3615.00     2935.11    629.28 o 
  -1   4  16      210.07      210.52     56.38 o 
   0   4  16     1179.87      935.92    207.91 o 
   1   4  16      680.99      657.34    168.58 o 
   2   4  16     1270.45      881.17    324.69 o 
   3   4  16      442.04      234.02     84.70 o 
   4   4  16      305.94      384.66    132.59 o 
   5   4  16      343.99      442.55     72.80 o 
  -6   5  16       21.49       96.36     76.36 o 
  -5   5  16      809.11     1010.16    216.74 o 
  -4   5  16      218.55      240.79     69.23 o 
  -3   5  16     1089.42      939.52    193.55 o 
  -2   5  16      296.06      223.56     59.09 o 
  -1   5  16     1334.92     1405.61    109.40 o 
   0   5  16       37.64       24.01     67.18 o 
   1   5  16     1777.16     1736.62    174.73 o 
   2   5  16      914.76      844.45    122.68 o 
   3   5  16      239.62       91.74     97.60 o 
   4   5  16      139.15      109.20     63.96 o 
  -5   6  16       52.72       57.28     71.83 o 
  -4   6  16      925.74      879.31    120.16 o 
  -3   6  16      303.57      278.86     63.44 o 
  -2   6  16      561.61      519.26     60.76 o 
  -1   6  16      172.77      215.17     61.16 o 
   0   6  16     1699.89     1659.07    203.61 o 
   1   6  16      171.42      181.87     62.33 o 
   2   6  16       74.21        2.28     59.53 o 
   3   6  16      144.16      137.75     61.90 o 
   4   6  16      408.25      291.13    184.07 o 
  -5   7  16      185.66      193.73     68.74 o 
  -4   7  16       15.36       41.32     59.92 o 
  -3   7  16     1716.46     1586.09    212.68 o 
  -2   7  16       49.40       44.20     60.56 o 
  -1   7  16       33.14        7.65     57.93 o 
   0   7  16       32.11       63.46     58.00 o 
   1   7  16     1912.47     1888.83    242.85 o 
   2   7  16      193.98      280.62     78.77 o 
   3   7  16       76.76        2.38     63.15 o 
  -3   8  16        3.86        0.00     60.13 o 
  -2   8  16      637.98      607.33     65.77 o 
  -1   8  16        6.51       21.63     61.97 o 
   0   8  16      746.72      603.47     79.95 o 
   1   8  16      360.77      381.41     66.03 o 
   2   8  16       89.17      253.33     79.29 o 
  -7   1  17        6.60        0.00    147.53 o 
  -6   1  17       30.22       28.72     78.63 o 
  -5   1  17       69.05       50.29     52.13 o 
  -4   1  17       11.18        0.00     71.11 o 
  -3   1  17       32.88      107.83     66.05 o 
  -2   1  17        8.80        9.11     50.72 o 
  -1   1  17        6.25       52.59     48.71 o 
   0   1  17      224.56      317.14     47.61 o 
   1   1  17      779.52      733.63     48.24 o 
   2   1  17        8.46        0.00     47.38 o 
   3   1  17       21.79       12.61     50.49 o 
   4   1  17       84.48       50.21     56.18 o 
   5   1  17        4.50       78.62     70.10 o 
  -6   2  17      227.27      330.06     67.82 o 
  -5   2  17        1.21        0.00     72.15 o 
  -4   2  17      549.48      769.44     68.30 o 
  -3   2  17        0.10       68.86     64.61 o 
  -2   2  17      497.22      531.88     49.23 o 
  -1   2  17      208.51      262.84     50.50 o 
   0   2  17       44.49      120.01     53.44 o 
   1   2  17      502.45      622.36     61.39 o 
   2   2  17       74.43       22.46     59.13 o 
   3   2  17       76.48      173.98     53.18 o 
   4   2  17       20.66       87.66     62.19 o 
   5   2  17      172.68      185.92     71.14 o 
  -6   3  17        6.60        0.00    104.44 o 
  -5   3  17        2.25        1.07     61.52 o 
  -4   3  17       91.23       22.44    144.70 o 
  -3   3  17      124.45       32.52     70.74 o 
  -2   3  17      304.00      279.98     59.32 o 
  -1   3  17      242.69      127.74     50.82 o 
   0   3  17      342.01      300.39    118.13 o 
   1   3  17      323.73      194.19     70.49 o 
   2   3  17      890.37      867.23     61.11 o 
   3   3  17      182.62      232.33     59.37 o 
   4   3  17       10.40       12.10     64.86 o 
  -6   4  17       48.35      155.33     84.31 o 
  -5   4  17      192.67      385.46     74.89 o 
  -4   4  17       31.47        0.00     74.72 o 
  -3   4  17      414.52      195.46     80.06 o 
  -2   4  17       81.53        0.00     59.04 o 
  -1   4  17       66.57       46.54     57.96 o 
   0   4  17      177.11      165.10     51.76 o 
   1   4  17       92.91       82.12     52.98 o 
   2   4  17      327.63      153.19    124.07 o 
   3   4  17        1.65       15.29     80.32 o 
   4   4  17      163.29      177.47     75.81 o 
  -5   5  17        1.22        0.00     79.46 o 
  -4   5  17      117.22       39.07     72.52 o 
  -3   5  17       79.33       82.98     66.01 o 
  -2   5  17      286.38      300.86     60.02 o 
  -1   5  17       19.74       58.73     59.32 o 
   0   5  17      231.40      235.12     81.91 o 
   1   5  17      520.48      540.78     71.98 o 
   2   5  17       88.75      100.07     53.31 o 
   3   5  17       28.05        0.00     61.43 o 
   4   5  17        4.28       66.87     53.42 o 
  -5   6  17      155.12       33.86    105.77 o 
  -4   6  17        1.62       36.44     62.74 o 
  -3   6  17      180.61      148.03     80.70 o 
  -2   6  17        4.67       72.49     74.61 o 
  -1   6  17       71.30      129.48     70.32 o 
   0   6  17      274.90      366.95     75.93 o 
   1   6  17       48.78       34.42     75.35 o 
   2   6  17      110.94      161.01     73.10 o 
   3   6  17        5.41       39.00     64.27 o 
  -4   7  17        7.61       29.40     70.26 o 
  -3   7  17      126.80      132.31     67.35 o 
  -2   7  17        4.76       15.60     57.67 o 
  -1   7  17       59.91       34.92     64.95 o 
   0   7  17       27.45       68.75     70.08 o 
   1   7  17       32.83       54.69     74.95 o 
   2   7  17        8.77       10.86     77.13 o 
  -2   8  17       40.66        4.91     65.30 o 
  -1   8  17       33.99       68.08     63.28 o 
   0   8  17        0.37       27.24     63.52 o 
  -6   0  18      488.85      562.91    117.50 o 
  -5   0  18     1203.36     1185.03    110.32 o 
  -4   0  18        3.73       40.95    105.05 o 
  -3   0  18      222.72      176.41    102.91 o 
  -2   0  18     1199.66     1263.80     78.02 o 
  -1   0  18     2465.52     2406.62    156.67 o 
   0   0  18      333.03      330.23     63.47 o 
   1   0  18     3208.67     3380.16    102.11 o 
   2   0  18       58.79      105.83     80.55 o 
   3   0  18      343.96      216.73     88.44 o 
   4   0  18        5.95        9.17     99.19 o 
  -6   1  18       79.29       60.05     57.60 o 
  -5   1  18      179.26      202.89    154.14 o 
  -4   1  18     1116.26      942.60     64.18 o 
  -3   1  18      855.18     1017.83     62.11 o 
  -2   1  18     2019.61     2114.14     81.87 o 
  -1   1  18      228.14      237.82     46.73 o 
   0   1  18      809.83      822.35     51.32 o 
   1   1  18      168.32      158.05     50.02 o 
   2   1  18     1974.16     1913.38     58.69 o 
   3   1  18     1102.60     1070.85     58.34 o 
   4   1  18      120.42      148.27     62.69 o 
  -6   2  18      523.58      458.03     81.05 o 
  -5   2  18      829.85     1049.34    157.12 o 
  -4   2  18       14.55      101.50     61.45 o 
  -3   2  18      604.46      607.85     60.41 o 
  -2   2  18      502.96      617.45     87.29 o 
  -1   2  18     2647.26     2625.14    128.39 o 
   0   2  18       33.77       42.41     54.66 o 
   1   2  18     1164.16     1134.56     57.37 o 
   2   2  18      592.70      645.35     64.61 o 
   3   2  18       56.51       47.23     51.27 o 
   4   2  18       92.82      129.27     58.81 o 
  -6   3  18      373.93      438.48     71.33 o 
  -5   3  18      468.45      442.67    139.35 o 
  -4   3  18      218.67      188.23     76.28 o 
  -3   3  18       21.35      146.95     63.12 o 
  -2   3  18     2967.77     2840.50    367.40 o 
  -1   3  18       47.76       76.14     61.48 o 
   0   3  18      513.18      594.04     60.56 o 
   1   3  18       62.84       99.40     59.20 o 
   2   3  18     1315.17     1341.15    112.74 o 
   3   3  18      171.62      157.21     57.76 o 
   4   3  18       75.20       28.03     91.84 o 
  -5   4  18      447.76      640.44    187.56 o 
  -4   4  18      194.13      381.91     84.62 o 
  -3   4  18      505.12      284.06     87.78 o 
  -2   4  18        5.19       34.39     55.32 o 
  -1   4  18     1413.76     1166.95    232.69 o 
   0   4  18       86.99       73.87     60.14 o 
   1   4  18     1067.73      955.92    205.29 o 
   2   4  18      300.86      255.87     72.75 o 
   3   4  18      525.98      668.77     75.08 o 
  -5   5  18      106.17       57.24     47.04 o 
  -4   5  18      513.90      389.90     90.15 o 
  -3   5  18      109.11       43.00     68.96 o 
  -2   5  18      636.83      251.90    121.43 o 
  -1   5  18        2.64        0.00     52.84 o 
   0   5  18     1092.39      929.43    319.95 o 
   1   5  18      100.76        0.00     62.48 o 
   2   5  18      292.75      201.40     63.18 o 
   3   5  18        7.97       15.24     60.36 o 
  -4   6  18      352.05      185.29     72.46 o 
  -3   6  18     1050.80     1089.01    309.86 o 
  -2   6  18        7.56       46.34     80.90 o 
  -1   6  18      293.48      287.63     72.43 o 
   0   6  18        1.16        6.45     78.41 o 
   1   6  18      648.50      592.31     78.70 o 
   2   6  18       55.27       48.90     59.82 o 
  -3   7  18      163.91      181.99     85.44 o 
  -2   7  18      214.42      232.46     81.68 o 
  -1   7  18        0.13       66.76     72.54 o 
   0   7  18     1324.41     1444.81    142.15 o 
   1   7  18      121.92       31.05     73.65 o 
  -6   1  19       21.09        0.00    154.29 o 
  -5   1  19        4.32       18.08     78.30 o 
  -4   1  19       21.76        0.00     77.06 o 
  -3   1  19       15.20        0.00     62.46 o 
  -2   1  19       59.52       47.10     47.44 o 
  -1   1  19       26.81       24.70     48.06 o 
   0   1  19       16.46       40.62     52.31 o 
   1   1  19      111.03      107.43     50.42 o 
   2   1  19        0.02        0.00     49.09 o 
   3   1  19      267.18      280.67     59.01 o 
  -5   2  19      120.05      101.61     75.01 o 
  -4   2  19       35.76        2.36     83.43 o 
  -3   2  19      314.81      297.42     63.49 o 
  -2   2  19       63.85      105.14     52.12 o 
  -1   2  19      289.56      222.26     52.85 o 
   0   2  19       43.96       39.92     50.89 o 
   1   2  19       40.31       23.54     59.41 o 
   2   2  19        6.05        0.00     65.19 o 
   3   2  19       25.46       37.72     60.24 o 
  -5   3  19        3.66        0.00     77.90 o 
  -4   3  19       69.96       51.01     67.21 o 
  -3   3  19        0.34        0.00     61.52 o 
  -2   3  19        8.86       16.97     62.98 o 
  -1   3  19      112.52      143.54     61.02 o 
   0   3  19       29.43      118.56     60.55 o 
   1   3  19      146.81      193.71     60.61 o 
   2   3  19       45.75      123.27     66.88 o 
   3   3  19      112.87      134.72     71.33 o 
  -5   4  19        3.41       11.11    147.37 o 
  -4   4  19      166.77      299.49     60.99 o 
  -3   4  19       93.07      131.92     69.85 o 
  -2   4  19      389.46      297.90     72.17 o 
  -1   4  19       55.08       11.04     55.15 o 
   0   4  19      248.03      189.99     61.59 o 
   1   4  19       32.11       14.03     57.65 o 
   2   4  19        8.20      111.20     67.06 o 
   3   4  19       45.02        0.00     76.82 o 
  -4   5  19       14.55       29.59     76.09 o 
  -3   5  19       13.23       78.21     72.70 o 
  -2   5  19       48.96       22.67     65.00 o 
  -1   5  19        8.31       67.18     55.54 o 
   0   5  19      422.32      240.49     87.82 o 
   1   5  19       12.66       79.61     63.74 o 
   2   5  19      177.27      204.74     66.80 o 
  -3   6  19       66.11        7.28     75.64 o 
  -2   6  19       52.84       45.71     74.42 o 
  -1   6  19       20.61      192.38     74.92 o 
   0   6  19        0.28       62.79     66.47 o 
   1   6  19       22.63      131.94     64.29 o 
  -5   0  20       55.27        0.00    114.60 o 
  -4   0  20      344.91      416.07    119.79 o 
  -3   0  20     1459.66     1664.20    118.65 o 
  -2   0  20     1102.85     1104.93     93.36 o 
  -1   0  20      115.57      143.18     76.34 o 
   0   0  20      422.84      423.62     66.74 o 
   1   0  20      472.67      484.93     68.04 o 
   2   0  20      775.61      814.66     68.35 o 
   3   0  20       36.10        0.00    101.42 o 
  -5   1  20      398.57      465.77    129.73 o 
  -4   1  20       95.16      202.83     84.10 o 
  -3   1  20      260.73      247.19     66.67 o 
  -2   1  20      435.35      467.02     51.52 o 
  -1   1  20      565.77      501.68     52.06 o 
   0   1  20      167.47      192.05     52.76 o 
   1   1  20     1257.51     1364.29     54.81 o 
   2   1  20       53.00       28.17     55.42 o 
   3   1  20       91.48      174.48     59.96 o 
  -5   2  20      293.57      330.58    125.49 o 
  -4   2  20       92.56      142.41     83.10 o 
  -3   2  20      458.84      609.55     77.64 o 
  -2   2  20     1214.13     1213.68     79.78 o 
  -1   2  20       11.58       97.41     55.41 o 
   0   2  20      180.99      236.48     53.24 o 
   1   2  20      162.78      231.85     53.51 o 
   2   2  20      850.13      920.95     59.90 o 
  -4   3  20      196.36      135.69     81.37 o 
  -3   3  20      448.22      501.69     72.57 o 
  -2   3  20      102.23       49.66     55.08 o 
  -1   3  20      505.26      490.00     63.73 o 
   0   3  20      164.43      243.60     66.26 o 
   1   3  20      743.70      798.29     65.82 o 
   2   3  20       29.53       54.79     65.46 o 
  -4   4  20      136.40      197.35     83.91 o 
  -3   4  20       90.55       75.26     68.14 o 
  -2   4  20      898.98      916.28    144.01 o 
  -1   4  20      136.90      113.85     64.82 o 
   0   4  20      421.56      396.53     69.64 o 
   1   4  20       11.30       56.04     70.02 o 
   2   4  20      441.36      462.21     77.33 o 
  -3   5  20      396.61      238.53     79.78 o 
  -2   5  20       32.00       19.23     67.02 o 
  -1   5  20      440.26      212.95    107.24 o 
   0   5  20       83.76       99.66     79.22 o 
   1   5  20      355.29      198.25     99.04 o 
  -4   1  21        6.58        0.00     77.36 o 
  -3   1  21       62.79        9.84     65.83 o 
  -2   1  21        7.03        9.05     56.63 o 
  -1   1  21       45.32        0.00     46.74 o 
   0   1  21        0.14        0.00     49.07 o 
   1   1  21        8.02       26.38     56.67 o 
   2   1  21        5.02       21.92     57.31 o 
  -4   2  21        0.38        0.00     85.84 o 
  -3   2  21       89.42       17.08    109.33 o 
  -2   2  21        0.29       35.87     51.19 o 
  -1   2  21      178.18      237.67     59.22 o 
   0   2  21       21.71       89.68     55.31 o 
   1   2  21      198.82      332.81     57.28 o 
  -3   3  21       68.79       35.13     64.90 o 
  -2   3  21       55.99       83.72     54.13 o 
  -1   3  21       11.72       49.57     54.75 o 
   0   3  21        0.25       32.29     66.18 o 
   1   3  21        0.19        0.00     66.21 o 
  -2   4  21       54.62       78.28     69.95 o 
  -1   4  21       62.94       90.41     69.78 o 
   0   4  21      231.46      243.58     71.97 o 
  -3   0  22      193.09      343.34    111.08 o 
  -2   0  22       89.32       98.82     86.08 o 
  -1   0  22       71.49       79.43     80.83 o 
   0   0  22      496.50      514.02     82.17 o 
  -2   1  22      444.14      342.27     64.33 o 
  -1   1  22        8.49       36.07     56.31 o 
   0   1  22      206.26      209.84     55.89 o 
  -2   2  22      223.17      171.61     54.50 o 
  -1   2  22      108.81      115.66     58.26 o 
                                                 
